# Supplementary material for: Morphometric and molecular discrimination of the sugarcane aphid, Melanaphis sacchari, (Zehntner, 1897) and the sorghum aphid Melanaphis sorghi (Theobald, 1904)
Source: PLoS One. 2021 Mar 25;16(3):e0241881. doi: 10.1371/journal.pone.0241881 (PMC7993840; doi:10.1371/journal.pone.0241881)
Supplement: S1 Table — (XLSX) [file pone.0241881.s004.xlsx]

## Sheet: Feuil1
Sample	Specimen code	Species	Sampling Date	Host plant	State/Territory/Department	Country	Continent/Region	Form	COI	COII	EF1-alpha	CytB	ITS1	ITS2
ANIB00001_01	ANIB00001_0101	Melanaphis sacchari	22/03/2009	Sorghum arundinaceum	La Réunion	France	Mascarene Islands	apterous
ANIB00001_01	ANIB00001_0102	Melanaphis sacchari	22/03/2009	Sorghum arundinaceum	La Réunion	France	Mascarene Islands	apterous
ANIB00001_01	ANIB00001_0103	Melanaphis sacchari	22/03/2009	Sorghum arundinaceum	La Réunion	France	Mascarene Islands	apterous
ANIB00001_01	ANIB00001_0104	Melanaphis sacchari	22/03/2009	Sorghum arundinaceum	La Réunion	France	Mascarene Islands	apterous
ANIB00001_01	ANIB00001_0105	Melanaphis sacchari	22/03/2009	Sorghum arundinaceum	La Réunion	France	Mascarene Islands	apterous
ANIB00001_01	ANIB00001_0106	Melanaphis sacchari	22/03/2009	Sorghum arundinaceum	La Réunion	France	Mascarene Islands	apterous
ANIB00001_01	ANIB00001_0107	Melanaphis sacchari	22/03/2009	Sorghum arundinaceum	La Réunion	France	Mascarene Islands	apterous
ANIB00001_01	ANIB00001_0108	Melanaphis sacchari	22/03/2009	Sorghum arundinaceum	La Réunion	France	Mascarene Islands	apterous
ANIB00001_01	ANIB00001_0109	Melanaphis sacchari	22/03/2009	Sorghum arundinaceum	La Réunion	France	Mascarene Islands	apterous
ANIB00001_01	ANIB00001_0110	Melanaphis sacchari	22/03/2009	Sorghum arundinaceum	La Réunion	France	Mascarene Islands	apterous
ANIB00001_01	ANIB00001_0111	Melanaphis sacchari	22/03/2009	Sorghum arundinaceum	La Réunion	France	Mascarene Islands	apterous
ANIB00001_01	ANIB00001_0112	Melanaphis sacchari	22/03/2009	Sorghum arundinaceum	La Réunion	France	Mascarene Islands	apterous
ANIB00001_01	ANIB00001_0113	Melanaphis sacchari	22/03/2009	Sorghum arundinaceum	La Réunion	France	Mascarene Islands	apterous	KJ083108
ANIB00001_01	ANIB00001_0114	Melanaphis sacchari	22/03/2009	Sorghum arundinaceum	La Réunion	France	Mascarene Islands	apterous
ANIB00001_01	ANIB00001_0115	Melanaphis sacchari	22/03/2009	Sorghum arundinaceum	La Réunion	France	Mascarene Islands	apterous
ANIB00001_01	ANIB00001_0116	Melanaphis sacchari	22/03/2009	Sorghum arundinaceum	La Réunion	France	Mascarene Islands	apterous
ANIB00001_01	ANIB00001_0117	Melanaphis sacchari	22/03/2009	Sorghum arundinaceum	La Réunion	France	Mascarene Islands	apterous
ANIB00001_01	ANIB00001_0118	Melanaphis sacchari	22/03/2009	Sorghum arundinaceum	La Réunion	France	Mascarene Islands	apterous
ANIB00002_01	ANIB00002_0101	Melanaphis sacchari	29/06/2008	Sorghum arundinaceum	La Réunion	France	Mascarene Islands	apterous
ANIB00002_01	ANIB00002_0102	Melanaphis sacchari	29/06/2008	Sorghum arundinaceum	La Réunion	France	Mascarene Islands	apterous	KJ083109			MT847426
ANIB00002_01	ANIB00002_0103	Melanaphis sacchari	29/06/2008	Sorghum arundinaceum	La Réunion	France	Mascarene Islands	apterous
JDEG00031	JDEG00031_0101	Melanaphis sacchari	07/09/2017	Saccharum		Cambodia	Southeast Asia	apterous		MT847245
JDEG00031	JDEG00031_0102	Melanaphis sacchari	07/09/2017	Saccharum		Cambodia	Southeast Asia	apterous		MT847257
JDEG00031	JDEG00031_0103	Melanaphis sacchari	07/09/2017	Saccharum		Cambodia	Southeast Asia	apterous		MT847246
JDEG00031	JDEG00031_0104	Melanaphis sacchari	07/09/2017	Saccharum		Cambodia	Southeast Asia	apterous		MT847259
JDEG00032	JDEG00032_0101	Melanaphis sacchari	07/09/2017	Saccharum		Cambodia	Southeast Asia	apterous	MT813590	MT847247	MT847489
JDEG00032	JDEG00032_0102	Melanaphis sacchari	07/09/2017	Saccharum		Cambodia	Southeast Asia	apterous		MT847248
JDEG00032	JDEG00032_0103	Melanaphis sacchari	07/09/2017	Saccharum		Cambodia	Southeast Asia	apterous	MT813591	MT847262	MT847454
JDEG00032	JDEG00032_0104	Melanaphis sacchari	07/09/2017	Saccharum		Cambodia	Southeast Asia	apterous	MT813592	MT847249	MT847432
JDEG00033	JDEG00033_0101	Melanaphis sacchari	07/09/2017	Saccharum		Cambodia	Southeast Asia	apterous	MT813593	MT847250
JDEG00033	JDEG00033_0102	Melanaphis sacchari	07/09/2017	Saccharum		Cambodia	Southeast Asia	apterous		MT847263
JDEG00033	JDEG00033_0103	Melanaphis sacchari	07/09/2017	Saccharum		Cambodia	Southeast Asia	apterous		MT847251
JDEG00033	JDEG00033_0104	Melanaphis sacchari	07/09/2017	Saccharum		Cambodia	Southeast Asia	apterous		MT847252
JDEG00034	JDEG00034_0101	Melanaphis sacchari	07/09/2017	Saccharum		Cambodia	Southeast Asia	apterous		MT847253	MT847488			MT821397
JDEG00034	JDEG00034_0102	Melanaphis sacchari	07/09/2017	Saccharum		Cambodia	Southeast Asia	apterous			MT847487			MT821398
JDEG00034	JDEG00034_0103	Melanaphis sacchari	07/09/2017	Saccharum		Cambodia	Southeast Asia	apterous		MT847254	MT847434			MT821399
JDEG00034	JDEG00034_0104	Melanaphis sacchari	07/09/2017	Saccharum		Cambodia	Southeast Asia	apterous		MT847255
JDEG00035	JDEG00035_0101	Melanaphis sacchari	07/09/2017	Saccharum		Cambodia	Southeast Asia	apterous	MT813594	MT847264
JDEG00035	JDEG00035_0102	Melanaphis sacchari	07/09/2017	Saccharum		Cambodia	Southeast Asia	apterous	MT813595	MT847258	MT847486
JDEG00035	JDEG00035_0103	Melanaphis sacchari	07/09/2017	Saccharum		Cambodia	Southeast Asia	apterous	MT813596	MT847260	MT847485
JDEG00036	JDEG00036_0101	Melanaphis sacchari	07/09/2017	Saccharum		Cambodia	Southeast Asia	apterous
JDEG00036	JDEG00036_0102	Melanaphis sacchari	07/09/2017	Saccharum		Cambodia	Southeast Asia	apterous		MT847256				MT821400
JDEG00036	JDEG00036_0103	Melanaphis sacchari	07/09/2017	Saccharum		Cambodia	Southeast Asia	apterous		MT847261
JDEG00036	JDEG00036_0104	Melanaphis sacchari	07/09/2017	Saccharum		Cambodia	Southeast Asia	apterous
LBAR00025	LBAR00025_0101	Melanaphis sacchari	18/02/2019	Saccharum		United Republic Of Tanzania	East Africa	apterous	MT813656
LBAR00025	LBAR00025_0102	Melanaphis sacchari	18/02/2019	Saccharum		United Republic Of Tanzania	East Africa	apterous	MT813655		MT847490	MT847423
LBAR00025	LBAR00025_0103	Melanaphis sacchari	18/02/2019	Saccharum		United Republic Of Tanzania	East Africa	apterous	MT813654	MT847282	MT847492			MT821448
LBAR00025	LBAR00025_0104	Melanaphis sacchari	18/02/2019	Saccharum		United Republic Of Tanzania	East Africa	apterous	MT813653
LBAR00025	LBAR00025_0105	Melanaphis sacchari	18/02/2019	Saccharum		United Republic Of Tanzania	East Africa	apterous	MT813652
LBAR00030	LBAR00030_0101	Melanaphis sacchari	20/02/2019	Saccharum		United Republic Of Tanzania	East Africa	apterous	MT813651		MT847497	MT847405
LBAR00030	LBAR00030_0102	Melanaphis sacchari	20/02/2019	Saccharum		United Republic Of Tanzania	East Africa	apterous	MT813650	MT847286	MT847491			MT821447
LBAR00030	LBAR00030_0103	Melanaphis sacchari	20/02/2019	Saccharum		United Republic Of Tanzania	East Africa	apterous	MT813649		MT847493	MT847404
LBAR00030	LBAR00030_0104	Melanaphis sacchari	20/02/2019	Saccharum		United Republic Of Tanzania	East Africa	apterous	MT813648
LBAR00030	LBAR00030_0105	Melanaphis sacchari	20/02/2019	Saccharum		United Republic Of Tanzania	East Africa	apterous
LBAR00037	LBAR00037_0101	Melanaphis sacchari	25/02/2019	Saccharum		United Republic Of Tanzania	East Africa	apterous	MT813647		MT847494
LBAR00037	LBAR00037_0102	Melanaphis sacchari	25/02/2019	Saccharum		United Republic Of Tanzania	East Africa	apterous	MT813646	MT847283	MT847495
LBAR00037	LBAR00037_0103	Melanaphis sacchari	25/02/2019	Saccharum		United Republic Of Tanzania	East Africa	apterous	MT813645		MT847496
LBAR00037	LBAR00037_0104	Melanaphis sacchari	25/02/2019	Saccharum		United Republic Of Tanzania	East Africa	apterous	MT813644
LBAR00037	LBAR00037_0105	Melanaphis sacchari	25/02/2019	Saccharum		United Republic Of Tanzania	East Africa	apterous	MT813643
LCOS00001_01	LCOS00001_0101	Melanaphis sacchari	24/10/2007	Saccharum	La Réunion	France	Mascarene Islands	apterous
LCOS00001_01	LCOS00001_0102	Melanaphis sacchari	24/10/2007	Saccharum	La Réunion	France	Mascarene Islands	apterous
LCOS00001_01	LCOS00001_0103	Melanaphis sacchari	24/10/2007	Saccharum	La Réunion	France	Mascarene Islands	apterous
LCOS00001_01	LCOS00001_0104	Melanaphis sacchari	24/10/2007	Saccharum	La Réunion	France	Mascarene Islands	apterous
LCOS00001_01	LCOS00001_0105	Melanaphis sacchari	24/10/2007	Saccharum	La Réunion	France	Mascarene Islands	apterous
LCOS00001_01	LCOS00001_0106	Melanaphis sacchari	24/10/2007	Saccharum	La Réunion	France	Mascarene Islands	apterous
LCOS00001_01	LCOS00001_0107	Melanaphis sacchari	24/10/2007	Saccharum	La Réunion	France	Mascarene Islands	apterous
LCOS00001_01	LCOS00001_0108	Melanaphis sacchari	24/10/2007	Saccharum	La Réunion	France	Mascarene Islands	apterous
LCOS00001_01	LCOS00001_0109	Melanaphis sacchari	24/10/2007	Saccharum	La Réunion	France	Mascarene Islands	apterous
LCOS00001_01	LCOS00001_0110	Melanaphis sacchari	24/10/2007	Saccharum	La Réunion	France	Mascarene Islands	apterous
LCOS00001_01	LCOS00001_0111	Melanaphis sacchari	24/10/2007	Saccharum	La Réunion	France	Mascarene Islands	apterous
LCOS00001_01	LCOS00001_0112	Melanaphis sacchari	24/10/2007	Saccharum	La Réunion	France	Mascarene Islands	apterous
LCOS00001_01	LCOS00001_0113	Melanaphis sacchari	24/10/2007	Saccharum	La Réunion	France	Mascarene Islands	apterous
LCOS00001_01	LCOS00001_0114	Melanaphis sacchari	24/10/2007	Saccharum	La Réunion	France	Mascarene Islands	apterous
LCOS00001_01	LCOS00001_0115	Melanaphis sacchari	24/10/2007	Saccharum	La Réunion	France	Mascarene Islands	apterous
LCOS00001_01	LCOS00001_0116	Melanaphis sacchari	24/10/2007	Saccharum	La Réunion	France	Mascarene Islands	apterous
LCOS00001_01	LCOS00001_0117	Melanaphis sacchari	24/10/2007	Saccharum	La Réunion	France	Mascarene Islands	apterous
LCOS00001_01	LCOS00001_0118	Melanaphis sacchari	24/10/2007	Saccharum	La Réunion	France	Mascarene Islands	apterous
LCOS00001_01	LCOS00001_0119	Melanaphis sacchari	24/10/2007	Saccharum	La Réunion	France	Mascarene Islands	apterous
LCOS00001_01	LCOS00001_0120	Melanaphis sacchari	24/10/2007	Saccharum	La Réunion	France	Mascarene Islands	apterous
LCOS00001_01	LCOS00001_0121	Melanaphis sacchari	24/10/2007	Saccharum	La Réunion	France	Mascarene Islands	apterous
LCOS00001_01	LCOS00001_0122	Melanaphis sacchari	24/10/2007	Saccharum	La Réunion	France	Mascarene Islands	apterous
LCOS00001_01	LCOS00001_0123	Melanaphis sacchari	24/10/2007	Saccharum	La Réunion	France	Mascarene Islands	apterous
LCOS00001_01	LCOS00001_0124	Melanaphis sacchari	24/10/2007	Saccharum	La Réunion	France	Mascarene Islands	apterous
LCOS00001_01	LCOS00001_0125	Melanaphis sacchari	24/10/2007	Saccharum	La Réunion	France	Mascarene Islands	apterous
LCOS00001_01	LCOS00001_0126	Melanaphis sacchari	24/10/2007	Saccharum	La Réunion	France	Mascarene Islands	apterous
LCOS00001_01	LCOS00001_0127	Melanaphis sacchari	24/10/2007	Saccharum	La Réunion	France	Mascarene Islands	apterous
LCOS00001_01	LCOS00001_0128	Melanaphis sacchari	24/10/2007	Saccharum	La Réunion	France	Mascarene Islands	apterous
LCOS00001_01	LCOS00001_0129	Melanaphis sacchari	24/10/2007	Saccharum	La Réunion	France	Mascarene Islands	apterous
LCOS00001_01	LCOS00001_0130	Melanaphis sacchari	24/10/2007	Saccharum	La Réunion	France	Mascarene Islands	apterous
LCOS00001_01	LCOS00001_0131	Melanaphis sacchari	24/10/2007	Saccharum	La Réunion	France	Mascarene Islands	apterous
LCOS00002_01	LCOS00002_0101	Melanaphis sacchari	22/01/2010	Saccharum	La Réunion	France	Mascarene Islands	apterous
LCOS00002_01	LCOS00002_0102	Melanaphis sacchari	22/01/2010	Saccharum	La Réunion	France	Mascarene Islands	apterous
LCOS00002_01	LCOS00002_0103	Melanaphis sacchari	22/01/2010	Saccharum	La Réunion	France	Mascarene Islands	apterous
LCOS00002_01	LCOS00002_0104	Melanaphis sacchari	22/01/2010	Saccharum	La Réunion	France	Mascarene Islands	apterous
LCOS00002_01	LCOS00002_0105	Melanaphis sacchari	22/01/2010	Saccharum	La Réunion	France	Mascarene Islands	apterous
LCOS00002_01	LCOS00002_0106	Melanaphis sacchari	22/01/2010	Saccharum	La Réunion	France	Mascarene Islands	apterous	KJ083118			MT847425
LCOS00002_01	LCOS00002_0107	Melanaphis sacchari	22/01/2010	Saccharum	La Réunion	France	Mascarene Islands	apterous
LCOS00002_01	LCOS00002_0108	Melanaphis sacchari	22/01/2010	Saccharum	La Réunion	France	Mascarene Islands	apterous
LCOS00002_01	LCOS00002_0109	Melanaphis sacchari	22/01/2010	Saccharum	La Réunion	France	Mascarene Islands	apterous
LCOS00002_01	LCOS00002_0110	Melanaphis sacchari	22/01/2010	Saccharum	La Réunion	France	Mascarene Islands	apterous
LCOS00002_01	LCOS00002_0111	Melanaphis sacchari	22/01/2010	Saccharum	La Réunion	France	Mascarene Islands	apterous
LCOS00002_01	LCOS00002_0112	Melanaphis sacchari	22/01/2010	Saccharum	La Réunion	France	Mascarene Islands	apterous
LCOS00002_01	LCOS00002_0113	Melanaphis sacchari	22/01/2010	Saccharum	La Réunion	France	Mascarene Islands	apterous
LCOS00002_01	LCOS00002_0114	Melanaphis sacchari	22/01/2010	Saccharum	La Réunion	France	Mascarene Islands	apterous
LCOS00002_01	LCOS00002_0115	Melanaphis sacchari	22/01/2010	Saccharum	La Réunion	France	Mascarene Islands	apterous
LCOS00002_01	LCOS00002_0116	Melanaphis sacchari	22/01/2010	Saccharum	La Réunion	France	Mascarene Islands	apterous
LCOS00002_01	LCOS00002_0117	Melanaphis sacchari	22/01/2010	Saccharum	La Réunion	France	Mascarene Islands	apterous
LCOS00002_01	LCOS00002_0118	Melanaphis sacchari	22/01/2010	Saccharum	La Réunion	France	Mascarene Islands	apterous
LCOS00002_01	LCOS00002_0119	Melanaphis sacchari	22/01/2010	Saccharum	La Réunion	France	Mascarene Islands	apterous
LCOS00002_01	LCOS00002_0120	Melanaphis sacchari	22/01/2010	Saccharum	La Réunion	France	Mascarene Islands	apterous
LCOS00002_01	LCOS00002_0121	Melanaphis sacchari	22/01/2010	Saccharum	La Réunion	France	Mascarene Islands	apterous
LCOS00002_01	LCOS00002_0122	Melanaphis sacchari	22/01/2010	Saccharum	La Réunion	France	Mascarene Islands	apterous
RTIB00003_01	LMUL00005_0101	Melanaphis sacchari	23/04/2008	Saccharum	La Réunion	France	Mascarene Islands	apterous	MT813581
NHM-1915-81	NHM-1915-81	Melanaphis sorghi	1902-11-10	Sorghum bicolor		Sudan	East Africa	apterous
RTIB00001_01	RTIB00001_0101	Melanaphis sacchari	01/04/2008	Saccharum	La Réunion	France	Mascarene Islands	apterous	KJ083185			MT847409
RTIB00001_01	RTIB00001_0102	Melanaphis sacchari	01/04/2008	Saccharum	La Réunion	France	Mascarene Islands	apterous
RTIB00001_01	RTIB00001_0103	Melanaphis sacchari	01/04/2008	Saccharum	La Réunion	France	Mascarene Islands	apterous
RTIB00001_01	RTIB00001_0104	Melanaphis sacchari	01/04/2008	Saccharum	La Réunion	France	Mascarene Islands	apterous
RTIB00001_01	RTIB00001_0105	Melanaphis sacchari	01/04/2008	Saccharum	La Réunion	France	Mascarene Islands	apterous
RTIB00001_01	RTIB00001_0106	Melanaphis sacchari	01/04/2008	Saccharum	La Réunion	France	Mascarene Islands	apterous
RTIB00001_01	RTIB00001_0107	Melanaphis sacchari	01/04/2008	Saccharum	La Réunion	France	Mascarene Islands	apterous
RTIB00001_01	RTIB00001_0108	Melanaphis sacchari	01/04/2008	Saccharum	La Réunion	France	Mascarene Islands	apterous
RTIB00001_01	RTIB00001_0109	Melanaphis sacchari	01/04/2008	Saccharum	La Réunion	France	Mascarene Islands	apterous
RTIB00001_01	RTIB00001_0110	Melanaphis sacchari	01/04/2008	Saccharum	La Réunion	France	Mascarene Islands	apterous
RTIB00001_01	RTIB00001_0111	Melanaphis sacchari	01/04/2008	Saccharum	La Réunion	France	Mascarene Islands	apterous
RTIB00001_01	RTIB00001_0112	Melanaphis sacchari	01/04/2008	Saccharum	La Réunion	France	Mascarene Islands	apterous
RTIB00001_01	RTIB00001_0113	Melanaphis sacchari	01/04/2008	Saccharum	La Réunion	France	Mascarene Islands	apterous
RTIB00001_01	RTIB00001_0114	Melanaphis sacchari	01/04/2008	Saccharum	La Réunion	France	Mascarene Islands	apterous
RTIB00001_01	RTIB00001_0115	Melanaphis sacchari	01/04/2008	Saccharum	La Réunion	France	Mascarene Islands	apterous
RTIB00001_01	RTIB00001_0116	Melanaphis sacchari	01/04/2008	Saccharum	La Réunion	France	Mascarene Islands	apterous
RTIB00001_01	RTIB00001_0117	Melanaphis sacchari	01/04/2008	Saccharum	La Réunion	France	Mascarene Islands	apterous
RTIB00001_01	RTIB00001_0118	Melanaphis sacchari	01/04/2008	Saccharum	La Réunion	France	Mascarene Islands	apterous
RTIB00001_01	RTIB00001_0119	Melanaphis sacchari	01/04/2008	Saccharum	La Réunion	France	Mascarene Islands	apterous
RTIB00001_01	RTIB00001_0120	Melanaphis sacchari	01/04/2008	Saccharum	La Réunion	France	Mascarene Islands	apterous
RTIB00001_01	RTIB00001_0121	Melanaphis sacchari	01/04/2008	Saccharum	La Réunion	France	Mascarene Islands	apterous
RTIB00001_01	RTIB00001_0122	Melanaphis sacchari	01/04/2008	Saccharum	La Réunion	France	Mascarene Islands	apterous
RTIB00001_01	RTIB00001_0123	Melanaphis sacchari	01/04/2008	Saccharum	La Réunion	France	Mascarene Islands	apterous
RTIB00001_01	RTIB00001_0124	Melanaphis sacchari	01/04/2008	Saccharum	La Réunion	France	Mascarene Islands	apterous
RTIB00001_01	RTIB00001_0125	Melanaphis sacchari	01/04/2008	Saccharum	La Réunion	France	Mascarene Islands	apterous
RTIB00001_01	RTIB00001_0126	Melanaphis sacchari	01/04/2008	Saccharum	La Réunion	France	Mascarene Islands	apterous
RTIB00001_01	RTIB00001_0127	Melanaphis sacchari	01/04/2008	Saccharum	La Réunion	France	Mascarene Islands	apterous
RTIB00001_01	RTIB00001_0128	Melanaphis sacchari	01/04/2008	Saccharum	La Réunion	France	Mascarene Islands	apterous
RTIB00002_01	RTIB00002_0101	Melanaphis sacchari	29/04/2009	Saccharum	La Réunion	France	Mascarene Islands	apterous	KJ083192
RTIB00002_01	RTIB00002_0102	Melanaphis sacchari	29/04/2009	Saccharum	La Réunion	France	Mascarene Islands	apterous
RTIB00002_01	RTIB00002_0103	Melanaphis sacchari	29/04/2009	Saccharum	La Réunion	France	Mascarene Islands	apterous
RTIB00002_01	RTIB00002_0104	Melanaphis sacchari	29/04/2009	Saccharum	La Réunion	France	Mascarene Islands	apterous
RTIB00002_01	RTIB00002_0105	Melanaphis sacchari	29/04/2009	Saccharum	La Réunion	France	Mascarene Islands	apterous
RTIB00002_01	RTIB00002_0106	Melanaphis sacchari	29/04/2009	Saccharum	La Réunion	France	Mascarene Islands	apterous
RTIB00002_01	RTIB00002_0107	Melanaphis sacchari	29/04/2009	Saccharum	La Réunion	France	Mascarene Islands	apterous
RTIB00002_01	RTIB00002_0108	Melanaphis sacchari	29/04/2009	Saccharum	La Réunion	France	Mascarene Islands	apterous
RTIB00002_01	RTIB00002_0109	Melanaphis sacchari	29/04/2009	Saccharum	La Réunion	France	Mascarene Islands	apterous
RTIB00002_01	RTIB00002_0110	Melanaphis sacchari	29/04/2009	Saccharum	La Réunion	France	Mascarene Islands	apterous
RTIB00002_01	RTIB00002_0111	Melanaphis sacchari	29/04/2009	Saccharum	La Réunion	France	Mascarene Islands	apterous
RTIB00002_01	RTIB00002_0112	Melanaphis sacchari	29/04/2009	Saccharum	La Réunion	France	Mascarene Islands	apterous
RTIB00002_01	RTIB00002_0113	Melanaphis sacchari	29/04/2009	Saccharum	La Réunion	France	Mascarene Islands	apterous
RTIB00002_01	RTIB00002_0114	Melanaphis sacchari	29/04/2009	Saccharum	La Réunion	France	Mascarene Islands	apterous
RTIB00002_01	RTIB00002_0115	Melanaphis sacchari	29/04/2009	Saccharum	La Réunion	France	Mascarene Islands	apterous
RTIB00002_01	RTIB00002_0116	Melanaphis sacchari	29/04/2009	Saccharum	La Réunion	France	Mascarene Islands	apterous
RTIB00002_01	RTIB00002_0117	Melanaphis sacchari	29/04/2009	Saccharum	La Réunion	France	Mascarene Islands	apterous
RTIB00002_01	RTIB00002_0118	Melanaphis sacchari	29/04/2009	Saccharum	La Réunion	France	Mascarene Islands	apterous
RTIB00002_01	RTIB00002_0119	Melanaphis sacchari	29/04/2009	Saccharum	La Réunion	France	Mascarene Islands	apterous
RTIB00002_01	RTIB00002_0120	Melanaphis sacchari	29/04/2009	Saccharum	La Réunion	France	Mascarene Islands	apterous
RTIB00002_01	RTIB00002_0121	Melanaphis sacchari	29/04/2009	Saccharum	La Réunion	France	Mascarene Islands	apterous
RTIB00002_01	RTIB00002_0122	Melanaphis sacchari	29/04/2009	Saccharum	La Réunion	France	Mascarene Islands	apterous
RTIB00002_01	RTIB00002_0123	Melanaphis sacchari	29/04/2009	Saccharum	La Réunion	France	Mascarene Islands	apterous
RTIB00002_01	RTIB00002_0124	Melanaphis sacchari	29/04/2009	Saccharum	La Réunion	France	Mascarene Islands	apterous
RTIB00002_01	RTIB00002_0125	Melanaphis sacchari	29/04/2009	Saccharum	La Réunion	France	Mascarene Islands	apterous
RTIB00002_01	RTIB00002_0126	Melanaphis sacchari	29/04/2009	Saccharum	La Réunion	France	Mascarene Islands	apterous
RTIB00002_01	RTIB00002_0127	Melanaphis sacchari	29/04/2009	Saccharum	La Réunion	France	Mascarene Islands	apterous
RTIB00003_01	RTIB00003_0101	Melanaphis sacchari	23/04/2008	Saccharum	La Réunion	France	Mascarene Islands	apterous
RTIB00003_01	RTIB00003_0102	Melanaphis sacchari	23/04/2008	Saccharum	La Réunion	France	Mascarene Islands	apterous
RTIB00003_01	RTIB00003_0103	Melanaphis sacchari	23/04/2008	Saccharum	La Réunion	France	Mascarene Islands	apterous	KJ083191			MT847424
RTIB00003_01	RTIB00003_0104	Melanaphis sacchari	23/04/2008	Saccharum	La Réunion	France	Mascarene Islands	apterous
RTIB00003_01	RTIB00003_0105	Melanaphis sacchari	23/04/2008	Saccharum	La Réunion	France	Mascarene Islands	apterous
RTIB00003_01	RTIB00003_0106	Melanaphis sacchari	23/04/2008	Saccharum	La Réunion	France	Mascarene Islands	apterous
RTIB00003_01	RTIB00003_0107	Melanaphis sacchari	23/04/2008	Saccharum	La Réunion	France	Mascarene Islands	apterous
RTIB00003_01	RTIB00003_0108	Melanaphis sacchari	23/04/2008	Saccharum	La Réunion	France	Mascarene Islands	apterous
RTIB00003_01	RTIB00003_0109	Melanaphis sacchari	23/04/2008	Saccharum	La Réunion	France	Mascarene Islands	apterous
RTIB00003_01	RTIB00003_0110	Melanaphis sacchari	23/04/2008	Saccharum	La Réunion	France	Mascarene Islands	apterous
RTIB00003_01	RTIB00003_0111	Melanaphis sacchari	23/04/2008	Saccharum	La Réunion	France	Mascarene Islands	apterous
RTIB00003_01	RTIB00003_0112	Melanaphis sacchari	23/04/2008	Saccharum	La Réunion	France	Mascarene Islands	apterous
RTIB00003_01	RTIB00003_0113	Melanaphis sacchari	23/04/2008	Saccharum	La Réunion	France	Mascarene Islands	apterous
RTIB00003_01	RTIB00003_0114	Melanaphis sacchari	23/04/2008	Saccharum	La Réunion	France	Mascarene Islands	apterous
RTIB00003_01	RTIB00003_0115	Melanaphis sacchari	23/04/2008	Saccharum	La Réunion	France	Mascarene Islands	apterous
RTIB00003_01	RTIB00003_0116	Melanaphis sacchari	23/04/2008	Saccharum	La Réunion	France	Mascarene Islands	apterous
RTIB00003_01	RTIB00003_0117	Melanaphis sacchari	23/04/2008	Saccharum	La Réunion	France	Mascarene Islands	apterous
RTIB00003_01	RTIB00003_0118	Melanaphis sacchari	23/04/2008	Saccharum	La Réunion	France	Mascarene Islands	apterous
RTIB00003_01	RTIB00003_0119	Melanaphis sacchari	23/04/2008	Saccharum	La Réunion	France	Mascarene Islands	apterous
RTIB00003_01	RTIB00003_0120	Melanaphis sacchari	23/04/2008	Saccharum	La Réunion	France	Mascarene Islands	apterous
RTIB00003_01	RTIB00003_0121	Melanaphis sacchari	23/04/2008	Saccharum	La Réunion	France	Mascarene Islands	apterous
RTIB00003_01	RTIB00003_0122	Melanaphis sacchari	23/04/2008	Saccharum	La Réunion	France	Mascarene Islands	apterous
RTIB00003_01	RTIB00003_0123	Melanaphis sacchari	23/04/2008	Saccharum	La Réunion	France	Mascarene Islands	apterous
RTIB00003_01	RTIB00003_0124	Melanaphis sacchari	23/04/2008	Saccharum	La Réunion	France	Mascarene Islands	apterous
RTIB00003_01	RTIB00003_0125	Melanaphis sacchari	23/04/2008	Saccharum	La Réunion	France	Mascarene Islands	apterous
RTIB00003_01	RTIB00003_0126	Melanaphis sacchari	23/04/2008	Saccharum	La Réunion	France	Mascarene Islands	apterous
RTIB00003_01	RTIB00003_0127	Melanaphis sacchari	23/04/2008	Saccharum	La Réunion	France	Mascarene Islands	apterous
RTIB00003_01	RTIB00003_0128	Melanaphis sacchari	23/04/2008	Saccharum	La Réunion	France	Mascarene Islands	apterous
RTIB00003_01	RTIB00003_0129	Melanaphis sacchari	23/04/2008	Saccharum	La Réunion	France	Mascarene Islands	apterous
RTIB00003_01	RTIB00003_0130	Melanaphis sacchari	23/04/2008	Saccharum	La Réunion	France	Mascarene Islands	apterous
RTIB00017_01	RTIB00017_0101	Melanaphis sacchari	28/06/2007	Saccharum	La Réunion	France	Mascarene Islands	apterous
RTIB00017_01	RTIB00017_0102	Melanaphis sacchari	28/06/2007	Saccharum	La Réunion	France	Mascarene Islands	apterous
RTIB00017_01	RTIB00017_0103	Melanaphis sacchari	28/06/2007	Saccharum	La Réunion	France	Mascarene Islands	apterous
RTIB00017_01	RTIB00017_0104	Melanaphis sacchari	28/06/2007	Saccharum	La Réunion	France	Mascarene Islands	apterous
RTIB00017_01	RTIB00017_0105	Melanaphis sacchari	28/06/2007	Saccharum	La Réunion	France	Mascarene Islands	apterous
RTIB00017_01	RTIB00017_0106	Melanaphis sacchari	28/06/2007	Saccharum	La Réunion	France	Mascarene Islands	apterous
RTIB00017_01	RTIB00017_0107	Melanaphis sacchari	28/06/2007	Saccharum	La Réunion	France	Mascarene Islands	apterous
RTIB00017_01	RTIB00017_0108	Melanaphis sacchari	28/06/2007	Saccharum	La Réunion	France	Mascarene Islands	apterous
RTIB00017_01	RTIB00017_0109	Melanaphis sacchari	28/06/2007	Saccharum	La Réunion	France	Mascarene Islands	apterous
RTIB00017_01	RTIB00017_0110	Melanaphis sacchari	28/06/2007	Saccharum	La Réunion	France	Mascarene Islands	apterous
RTIB00017_01	RTIB00017_0111	Melanaphis sacchari	28/06/2007	Saccharum	La Réunion	France	Mascarene Islands	apterous
RTIB00017_01	RTIB00017_0112	Melanaphis sacchari	28/06/2007	Saccharum	La Réunion	France	Mascarene Islands	apterous
RTIB00017_01	RTIB00017_0113	Melanaphis sacchari	28/06/2007	Saccharum	La Réunion	France	Mascarene Islands	apterous
RTIB00017_01	RTIB00017_0114	Melanaphis sacchari	28/06/2007	Saccharum	La Réunion	France	Mascarene Islands	apterous
RTIB00017_01	RTIB00017_0115	Melanaphis sacchari	28/06/2007	Saccharum	La Réunion	France	Mascarene Islands	apterous
RTIB00017_01	RTIB00017_0116	Melanaphis sacchari	28/06/2007	Saccharum	La Réunion	France	Mascarene Islands	apterous		MT847270	MT847458
RTIB00017_01	RTIB00017_0117	Melanaphis sacchari	28/06/2007	Saccharum	La Réunion	France	Mascarene Islands	apterous	MT813562	MT847284	MT847459
RTIB00017_01	RTIB00017_0118	Melanaphis sacchari	28/06/2007	Saccharum	La Réunion	France	Mascarene Islands	apterous		MT847271
RTIB00018_01	RTIB00018_0101	Melanaphis sacchari	08/04/2008	Saccharum	La Réunion	France	Mascarene Islands	apterous
RTIB00018_01	RTIB00018_0102	Melanaphis sacchari	08/04/2008	Saccharum	La Réunion	France	Mascarene Islands	apterous
RTIB00018_01	RTIB00018_0103	Melanaphis sacchari	08/04/2008	Saccharum	La Réunion	France	Mascarene Islands	apterous
RTIB00018_01	RTIB00018_0104	Melanaphis sacchari	08/04/2008	Saccharum	La Réunion	France	Mascarene Islands	apterous
RTIB00018_01	RTIB00018_0105	Melanaphis sacchari	08/04/2008	Saccharum	La Réunion	France	Mascarene Islands	apterous
RTIB00018_01	RTIB00018_0106	Melanaphis sacchari	08/04/2008	Saccharum	La Réunion	France	Mascarene Islands	apterous
RTIB00018_01	RTIB00018_0107	Melanaphis sacchari	08/04/2008	Saccharum	La Réunion	France	Mascarene Islands	apterous
RTIB00018_01	RTIB00018_0108	Melanaphis sacchari	08/04/2008	Saccharum	La Réunion	France	Mascarene Islands	apterous
RTIB00018_01	RTIB00018_0109	Melanaphis sacchari	08/04/2008	Saccharum	La Réunion	France	Mascarene Islands	apterous
RTIB00018_01	RTIB00018_0110	Melanaphis sacchari	08/04/2008	Saccharum	La Réunion	France	Mascarene Islands	apterous
RTIB00018_01	RTIB00018_0111	Melanaphis sacchari	08/04/2008	Saccharum	La Réunion	France	Mascarene Islands	apterous
RTIB00018_01	RTIB00018_0112	Melanaphis sacchari	08/04/2008	Saccharum	La Réunion	France	Mascarene Islands	apterous
RTIB00018_01	RTIB00018_0113	Melanaphis sacchari	08/04/2008	Saccharum	La Réunion	France	Mascarene Islands	apterous
RTIB00018_01	RTIB00018_0114	Melanaphis sacchari	08/04/2008	Saccharum	La Réunion	France	Mascarene Islands	apterous
RTIB00018_01	RTIB00018_0115	Melanaphis sacchari	08/04/2008	Saccharum	La Réunion	France	Mascarene Islands	apterous
RTIB00018_01	RTIB00018_0116	Melanaphis sacchari	08/04/2008	Saccharum	La Réunion	France	Mascarene Islands	apterous
RTIB00018_01	RTIB00018_0117	Melanaphis sacchari	08/04/2008	Saccharum	La Réunion	France	Mascarene Islands	apterous
RTIB00018_01	RTIB00018_0118	Melanaphis sacchari	08/04/2008	Saccharum	La Réunion	France	Mascarene Islands	apterous
RTIB00018_01	RTIB00018_0119	Melanaphis sacchari	08/04/2008	Saccharum	La Réunion	France	Mascarene Islands	apterous
RTIB00018_01	RTIB00018_0120	Melanaphis sacchari	08/04/2008	Saccharum	La Réunion	France	Mascarene Islands	apterous
RTIB00018_01	RTIB00018_0121	Melanaphis sacchari	08/04/2008	Saccharum	La Réunion	France	Mascarene Islands	apterous
RTIB00018_01	RTIB00018_0122	Melanaphis sacchari	08/04/2008	Saccharum	La Réunion	France	Mascarene Islands	apterous
RTIB00018_01	RTIB00018_0123	Melanaphis sacchari	08/04/2008	Saccharum	La Réunion	France	Mascarene Islands	apterous
RTIB00018_01	RTIB00018_0124	Melanaphis sacchari	08/04/2008	Saccharum	La Réunion	France	Mascarene Islands	apterous
RTIB00018_01	RTIB00018_0125	Melanaphis sacchari	08/04/2008	Saccharum	La Réunion	France	Mascarene Islands	apterous
RTIB00018_01	RTIB00018_0126	Melanaphis sacchari	08/04/2008	Saccharum	La Réunion	France	Mascarene Islands	apterous
RTIB00018_01	RTIB00018_0127	Melanaphis sacchari	08/04/2008	Saccharum	La Réunion	France	Mascarene Islands	apterous
RTIB00019_01	RTIB00019_0101	Melanaphis sacchari	02/04/2008	Saccharum	La Réunion	France	Mascarene Islands	apterous
RTIB00019_01	RTIB00019_0102	Melanaphis sacchari	02/04/2008	Saccharum	La Réunion	France	Mascarene Islands	apterous
RTIB00019_01	RTIB00019_0103	Melanaphis sacchari	02/04/2008	Saccharum	La Réunion	France	Mascarene Islands	apterous
RTIB00019_01	RTIB00019_0104	Melanaphis sacchari	02/04/2008	Saccharum	La Réunion	France	Mascarene Islands	apterous
RTIB00019_01	RTIB00019_0105	Melanaphis sacchari	02/04/2008	Saccharum	La Réunion	France	Mascarene Islands	apterous
RTIB00019_01	RTIB00019_0106	Melanaphis sacchari	02/04/2008	Saccharum	La Réunion	France	Mascarene Islands	apterous
RTIB00019_01	RTIB00019_0107	Melanaphis sacchari	02/04/2008	Saccharum	La Réunion	France	Mascarene Islands	apterous
RTIB00019_01	RTIB00019_0108	Melanaphis sacchari	02/04/2008	Saccharum	La Réunion	France	Mascarene Islands	apterous
RTIB00019_01	RTIB00019_0109	Melanaphis sacchari	02/04/2008	Saccharum	La Réunion	France	Mascarene Islands	apterous
RTIB00019_01	RTIB00019_0110	Melanaphis sacchari	02/04/2008	Saccharum	La Réunion	France	Mascarene Islands	apterous
RTIB00019_01	RTIB00019_0111	Melanaphis sacchari	02/04/2008	Saccharum	La Réunion	France	Mascarene Islands	apterous
RTIB00019_01	RTIB00019_0112	Melanaphis sacchari	02/04/2008	Saccharum	La Réunion	France	Mascarene Islands	apterous
RTIB00019_01	RTIB00019_0113	Melanaphis sacchari	02/04/2008	Saccharum	La Réunion	France	Mascarene Islands	apterous
RTIB00019_01	RTIB00019_0114	Melanaphis sacchari	02/04/2008	Saccharum	La Réunion	France	Mascarene Islands	apterous
RTIB00019_01	RTIB00019_0115	Melanaphis sacchari	02/04/2008	Saccharum	La Réunion	France	Mascarene Islands	apterous
RTIB00019_01	RTIB00019_0116	Melanaphis sacchari	02/04/2008	Saccharum	La Réunion	France	Mascarene Islands	apterous
RTIB00019_01	RTIB00019_0117	Melanaphis sacchari	02/04/2008	Saccharum	La Réunion	France	Mascarene Islands	apterous
RTIB00019_01	RTIB00019_0118	Melanaphis sacchari	02/04/2008	Saccharum	La Réunion	France	Mascarene Islands	apterous
RTIB00019_01	RTIB00019_0119	Melanaphis sacchari	02/04/2008	Saccharum	La Réunion	France	Mascarene Islands	apterous
RTIB00019_01	RTIB00019_0120	Melanaphis sacchari	02/04/2008	Saccharum	La Réunion	France	Mascarene Islands	apterous
RTIB00019_01	RTIB00019_0121	Melanaphis sacchari	02/04/2008	Saccharum	La Réunion	France	Mascarene Islands	apterous
RTIB00019_01	RTIB00019_0122	Melanaphis sacchari	02/04/2008	Saccharum	La Réunion	France	Mascarene Islands	apterous
RTIB00019_01	RTIB00019_0123	Melanaphis sacchari	02/04/2008	Saccharum	La Réunion	France	Mascarene Islands	apterous
RTIB00019_01	RTIB00019_0124	Melanaphis sacchari	02/04/2008	Saccharum	La Réunion	France	Mascarene Islands	apterous
RTIB00019_01	RTIB00019_0125	Melanaphis sacchari	02/04/2008	Saccharum	La Réunion	France	Mascarene Islands	apterous
RTIB00019_01	RTIB00019_0126	Melanaphis sacchari	02/04/2008	Saccharum	La Réunion	France	Mascarene Islands	apterous
RTIB00020_01	RTIB00020_0102	Melanaphis sacchari	27/01/2010	Sorghum arundinaceum	La Réunion	France	Mascarene Islands	apterous
RTIB00020_01	RTIB00020_0103	Melanaphis sacchari	27/01/2010	Sorghum arundinaceum	La Réunion	France	Mascarene Islands	apterous
RTIB00020_01	RTIB00020_0104	Melanaphis sacchari	27/01/2010	Sorghum arundinaceum	La Réunion	France	Mascarene Islands	apterous
RTIB00020_01	RTIB00020_0105	Melanaphis sacchari	27/01/2010	Sorghum arundinaceum	La Réunion	France	Mascarene Islands	apterous
RTIB00020_01	RTIB00020_0106	Melanaphis sacchari	27/01/2010	Sorghum arundinaceum	La Réunion	France	Mascarene Islands	apterous
RTIB00020_01	RTIB00020_0107	Melanaphis sacchari	27/01/2010	Sorghum arundinaceum	La Réunion	France	Mascarene Islands	apterous	KJ083184			MT847410
RTIB00020_01	RTIB00020_0108	Melanaphis sacchari	27/01/2010	Sorghum arundinaceum	La Réunion	France	Mascarene Islands	apterous
RTIB00020_01	RTIB00020_0109	Melanaphis sacchari	27/01/2010	Sorghum arundinaceum	La Réunion	France	Mascarene Islands	apterous
RTIB00020_01	RTIB00020_0110	Melanaphis sacchari	27/01/2010	Sorghum arundinaceum	La Réunion	France	Mascarene Islands	apterous
RTIB00020_01	RTIB00020_0111	Melanaphis sacchari	27/01/2010	Sorghum arundinaceum	La Réunion	France	Mascarene Islands	apterous
RTIB00020_01	RTIB00020_0112	Melanaphis sacchari	27/01/2010	Sorghum arundinaceum	La Réunion	France	Mascarene Islands	apterous
RTIB00020_01	RTIB00020_0113	Melanaphis sacchari	27/01/2010	Sorghum arundinaceum	La Réunion	France	Mascarene Islands	apterous
RTIB00020_01	RTIB00020_0114	Melanaphis sacchari	27/01/2010	Sorghum arundinaceum	La Réunion	France	Mascarene Islands	apterous
RTIB00020_01	RTIB00020_0115	Melanaphis sacchari	27/01/2010	Sorghum arundinaceum	La Réunion	France	Mascarene Islands	apterous
RTIB00020_01	RTIB00020_0116	Melanaphis sacchari	27/01/2010	Sorghum arundinaceum	La Réunion	France	Mascarene Islands	apterous
RTIB00020_01	RTIB00020_0117	Melanaphis sacchari	27/01/2010	Sorghum arundinaceum	La Réunion	France	Mascarene Islands	apterous
RTIB00020_01	RTIB00020_0118	Melanaphis sacchari	27/01/2010	Sorghum arundinaceum	La Réunion	France	Mascarene Islands	apterous
RTIB00020_01	RTIB00020_0119	Melanaphis sacchari	27/01/2010	Sorghum arundinaceum	La Réunion	France	Mascarene Islands	apterous
RTIB00020_01	RTIB00020_0120	Melanaphis sacchari	27/01/2010	Sorghum arundinaceum	La Réunion	France	Mascarene Islands	apterous
RTIB00020_01	RTIB00020_0121	Melanaphis sacchari	27/01/2010	Sorghum arundinaceum	La Réunion	France	Mascarene Islands	apterous
RTIB00020_01	RTIB00020_0122	Melanaphis sacchari	27/01/2010	Sorghum arundinaceum	La Réunion	France	Mascarene Islands	apterous
RTIB00020_01	RTIB00020_0123	Melanaphis sacchari	27/01/2010	Sorghum arundinaceum	La Réunion	France	Mascarene Islands	apterous
RTIB00020_01	RTIB00020_0124	Melanaphis sacchari	27/01/2010	Sorghum arundinaceum	La Réunion	France	Mascarene Islands	apterous
RTIB00020_01	RTIB00020_0125	Melanaphis sacchari	27/01/2010	Sorghum arundinaceum	La Réunion	France	Mascarene Islands	apterous
RTIB00020_01	RTIB00020_0126	Melanaphis sacchari	27/01/2010	Sorghum arundinaceum	La Réunion	France	Mascarene Islands	apterous
RTIB00020_01	RTIB00020_0127	Melanaphis sacchari	27/01/2010	Sorghum arundinaceum	La Réunion	France	Mascarene Islands	apterous
RTIB00020_01	RTIB00020_0128	Melanaphis sacchari	27/01/2010	Sorghum arundinaceum	La Réunion	France	Mascarene Islands	apterous
RTIB00020_01	RTIB00020_0129	Melanaphis sacchari	27/01/2010	Sorghum arundinaceum	La Réunion	France	Mascarene Islands	apterous
RTIB00020_01	RTIB00020_0130	Melanaphis sacchari	27/01/2010	Sorghum arundinaceum	La Réunion	France	Mascarene Islands	apterous
RTIB00020_01	RTIB00020_0131	Melanaphis sacchari	27/01/2010	Sorghum arundinaceum	La Réunion	France	Mascarene Islands	apterous
RTIB00020_01	RTIB00020_0132	Melanaphis sacchari	27/01/2010	Sorghum arundinaceum	La Réunion	France	Mascarene Islands	apterous
RTIB00020_01	RTIB00020_0133	Melanaphis sacchari	27/01/2010	Sorghum arundinaceum	La Réunion	France	Mascarene Islands	apterous	KJ083180	MT847277	MT847470		MT821317
RTIB00020_01	RTIB00020_0134	Melanaphis sacchari	27/01/2010	Sorghum arundinaceum	La Réunion	France	Mascarene Islands	apterous	KJ083181	MT847276	MT847480		MT821316
RTIB00020_01	RTIB00020_0135	Melanaphis sacchari	27/01/2010	Sorghum arundinaceum	La Réunion	France	Mascarene Islands	apterous	KJ083182	MT847275	MT847469		MT821315
RTIB00020_01	RTIB00020_0136	Melanaphis sacchari	27/01/2010	Sorghum arundinaceum	La Réunion	France	Mascarene Islands	apterous	KJ083183	MT847274	MT847499		MT821314
RTIB00021_01	RTIB00021_0101	Melanaphis sacchari	27/01/2010	Sorghum arundinaceum	La Réunion	France	Mascarene Islands	apterous
RTIB00021_01	RTIB00021_0102	Melanaphis sacchari	27/01/2010	Sorghum arundinaceum	La Réunion	France	Mascarene Islands	apterous
RTIB00021_01	RTIB00021_0103	Melanaphis sacchari	27/01/2010	Sorghum arundinaceum	La Réunion	France	Mascarene Islands	apterous
RTIB00021_01	RTIB00021_0104	Melanaphis sacchari	27/01/2010	Sorghum arundinaceum	La Réunion	France	Mascarene Islands	apterous
RTIB00021_01	RTIB00021_0105	Melanaphis sacchari	27/01/2010	Sorghum arundinaceum	La Réunion	France	Mascarene Islands	apterous
RTIB00021_01	RTIB00021_0106	Melanaphis sacchari	27/01/2010	Sorghum arundinaceum	La Réunion	France	Mascarene Islands	apterous
RTIB00021_01	RTIB00021_0107	Melanaphis sacchari	27/01/2010	Sorghum arundinaceum	La Réunion	France	Mascarene Islands	apterous	KJ083190			MT847420
RTIB00021_01	RTIB00021_0108	Melanaphis sacchari	27/01/2010	Sorghum arundinaceum	La Réunion	France	Mascarene Islands	apterous
RTIB00021_01	RTIB00021_0109	Melanaphis sacchari	27/01/2010	Sorghum arundinaceum	La Réunion	France	Mascarene Islands	apterous	KJ083189
RTIB00021_01	RTIB00021_0110	Melanaphis sacchari	27/01/2010	Sorghum arundinaceum	La Réunion	France	Mascarene Islands	apterous
RTIB00021_01	RTIB00021_0111	Melanaphis sacchari	27/01/2010	Sorghum arundinaceum	La Réunion	France	Mascarene Islands	apterous
RTIB00021_01	RTIB00021_0112	Melanaphis sacchari	27/01/2010	Sorghum arundinaceum	La Réunion	France	Mascarene Islands	apterous
RTIB00021_01	RTIB00021_0113	Melanaphis sacchari	27/01/2010	Sorghum arundinaceum	La Réunion	France	Mascarene Islands	apterous
RTIB00021_01	RTIB00021_0114	Melanaphis sacchari	27/01/2010	Sorghum arundinaceum	La Réunion	France	Mascarene Islands	apterous
RTIB00021_01	RTIB00021_0115	Melanaphis sacchari	27/01/2010	Sorghum arundinaceum	La Réunion	France	Mascarene Islands	apterous
RTIB00021_01	RTIB00021_0116	Melanaphis sacchari	27/01/2010	Sorghum arundinaceum	La Réunion	France	Mascarene Islands	apterous
RTIB00021_01	RTIB00021_0117	Melanaphis sacchari	27/01/2010	Sorghum arundinaceum	La Réunion	France	Mascarene Islands	apterous
RTIB00021_01	RTIB00021_0118	Melanaphis sacchari	27/01/2010	Sorghum arundinaceum	La Réunion	France	Mascarene Islands	apterous
RTIB00021_01	RTIB00021_0119	Melanaphis sacchari	27/01/2010	Sorghum arundinaceum	La Réunion	France	Mascarene Islands	apterous
RTIB00021_01	RTIB00021_0120	Melanaphis sacchari	27/01/2010	Sorghum arundinaceum	La Réunion	France	Mascarene Islands	apterous
RTIB00021_01	RTIB00021_0121	Melanaphis sacchari	27/01/2010	Sorghum arundinaceum	La Réunion	France	Mascarene Islands	apterous
RTIB00021_01	RTIB00021_0122	Melanaphis sacchari	27/01/2010	Sorghum arundinaceum	La Réunion	France	Mascarene Islands	apterous
RTIB00021_01	RTIB00021_0123	Melanaphis sacchari	27/01/2010	Sorghum arundinaceum	La Réunion	France	Mascarene Islands	apterous
RTIB00021_01	RTIB00021_0124	Melanaphis sacchari	27/01/2010	Sorghum arundinaceum	La Réunion	France	Mascarene Islands	apterous
RTIB00022_01	RTIB00022_0101	Melanaphis sacchari	29/10/2007	Saccharum	La Réunion	France	Mascarene Islands	apterous
RTIB00022_01	RTIB00022_0102	Melanaphis sacchari	29/10/2007	Saccharum	La Réunion	France	Mascarene Islands	apterous
RTIB00022_01	RTIB00022_0103	Melanaphis sacchari	29/10/2007	Saccharum	La Réunion	France	Mascarene Islands	apterous
RTIB00022_01	RTIB00022_0104	Melanaphis sacchari	29/10/2007	Saccharum	La Réunion	France	Mascarene Islands	apterous
RTIB00022_01	RTIB00022_0105	Melanaphis sacchari	29/10/2007	Saccharum	La Réunion	France	Mascarene Islands	apterous
RTIB00022_01	RTIB00022_0106	Melanaphis sacchari	29/10/2007	Saccharum	La Réunion	France	Mascarene Islands	apterous
RTIB00022_01	RTIB00022_0107	Melanaphis sacchari	29/10/2007	Saccharum	La Réunion	France	Mascarene Islands	apterous
RTIB00022_01	RTIB00022_0108	Melanaphis sacchari	29/10/2007	Saccharum	La Réunion	France	Mascarene Islands	apterous
RTIB00022_01	RTIB00022_0109	Melanaphis sacchari	29/10/2007	Saccharum	La Réunion	France	Mascarene Islands	apterous
RTIB00022_01	RTIB00022_0110	Melanaphis sacchari	29/10/2007	Saccharum	La Réunion	France	Mascarene Islands	apterous
RTIB00022_01	RTIB00022_0111	Melanaphis sacchari	29/10/2007	Saccharum	La Réunion	France	Mascarene Islands	apterous
RTIB00022_01	RTIB00022_0112	Melanaphis sacchari	29/10/2007	Saccharum	La Réunion	France	Mascarene Islands	apterous
RTIB00022_01	RTIB00022_0113	Melanaphis sacchari	29/10/2007	Saccharum	La Réunion	France	Mascarene Islands	apterous
RTIB00022_01	RTIB00022_0114	Melanaphis sacchari	29/10/2007	Saccharum	La Réunion	France	Mascarene Islands	apterous
RTIB00022_01	RTIB00022_0115	Melanaphis sacchari	29/10/2007	Saccharum	La Réunion	France	Mascarene Islands	apterous
RTIB00022_01	RTIB00022_0116	Melanaphis sacchari	29/10/2007	Saccharum	La Réunion	France	Mascarene Islands	apterous
RTIB00022_01	RTIB00022_0117	Melanaphis sacchari	29/10/2007	Saccharum	La Réunion	France	Mascarene Islands	apterous
RTIB00022_01	RTIB00022_0118	Melanaphis sacchari	29/10/2007	Saccharum	La Réunion	France	Mascarene Islands	apterous
RTIB00022_01	RTIB00022_0119	Melanaphis sacchari	29/10/2007	Saccharum	La Réunion	France	Mascarene Islands	apterous
RTIB00022_01	RTIB00022_0120	Melanaphis sacchari	29/10/2007	Saccharum	La Réunion	France	Mascarene Islands	apterous
RTIB00022_01	RTIB00022_0121	Melanaphis sacchari	29/10/2007	Saccharum	La Réunion	France	Mascarene Islands	apterous
RTIB00022_01	RTIB00022_0122	Melanaphis sacchari	29/10/2007	Saccharum	La Réunion	France	Mascarene Islands	apterous
RTIB00022_01	RTIB00022_0123	Melanaphis sacchari	29/10/2007	Saccharum	La Réunion	France	Mascarene Islands	apterous
RTIB00022_01	RTIB00022_0124	Melanaphis sacchari	29/10/2007	Saccharum	La Réunion	France	Mascarene Islands	apterous
RTIB00022_01	RTIB00022_0125	Melanaphis sacchari	29/10/2007	Saccharum	La Réunion	France	Mascarene Islands	apterous
RTIB00022_01	RTIB00022_0126	Melanaphis sacchari	29/10/2007	Saccharum	La Réunion	France	Mascarene Islands	apterous
RTIB00022_01	RTIB00022_0127	Melanaphis sacchari	29/10/2007	Saccharum	La Réunion	France	Mascarene Islands	apterous
RTIB00022_01	RTIB00022_0128	Melanaphis sacchari	29/10/2007	Saccharum	La Réunion	France	Mascarene Islands	apterous
RTIB00022_01	RTIB00022_0129	Melanaphis sacchari	29/10/2007	Saccharum	La Réunion	France	Mascarene Islands	apterous
RTIB00022_01	RTIB00022_0130	Melanaphis sacchari	29/10/2007	Saccharum	La Réunion	France	Mascarene Islands	apterous
RTIB00022_01	RTIB00022_0131	Melanaphis sacchari	29/10/2007	Saccharum	La Réunion	France	Mascarene Islands	apterous
RTIB00022_01	RTIB00022_0132	Melanaphis sacchari	29/10/2007	Saccharum	La Réunion	France	Mascarene Islands	apterous
RTIB00023_01	RTIB00023_0101	Melanaphis sacchari	26/10/2007	Saccharum	La Réunion	France	Mascarene Islands	apterous
RTIB00023_01	RTIB00023_0102	Melanaphis sacchari	26/10/2007	Saccharum	La Réunion	France	Mascarene Islands	apterous
RTIB00023_01	RTIB00023_0103	Melanaphis sacchari	26/10/2007	Saccharum	La Réunion	France	Mascarene Islands	apterous
RTIB00023_01	RTIB00023_0104	Melanaphis sacchari	26/10/2007	Saccharum	La Réunion	France	Mascarene Islands	apterous
RTIB00023_01	RTIB00023_0105	Melanaphis sacchari	26/10/2007	Saccharum	La Réunion	France	Mascarene Islands	apterous
RTIB00023_01	RTIB00023_0106	Melanaphis sacchari	26/10/2007	Saccharum	La Réunion	France	Mascarene Islands	apterous
RTIB00023_01	RTIB00023_0107	Melanaphis sacchari	26/10/2007	Saccharum	La Réunion	France	Mascarene Islands	apterous
RTIB00023_01	RTIB00023_0108	Melanaphis sacchari	26/10/2007	Saccharum	La Réunion	France	Mascarene Islands	apterous
RTIB00023_01	RTIB00023_0109	Melanaphis sacchari	26/10/2007	Saccharum	La Réunion	France	Mascarene Islands	apterous
RTIB00023_01	RTIB00023_0110	Melanaphis sacchari	26/10/2007	Saccharum	La Réunion	France	Mascarene Islands	apterous
RTIB00023_01	RTIB00023_0111	Melanaphis sacchari	26/10/2007	Saccharum	La Réunion	France	Mascarene Islands	apterous
RTIB00023_01	RTIB00023_0112	Melanaphis sacchari	26/10/2007	Saccharum	La Réunion	France	Mascarene Islands	apterous
RTIB00023_01	RTIB00023_0113	Melanaphis sacchari	26/10/2007	Saccharum	La Réunion	France	Mascarene Islands	apterous
RTIB00023_01	RTIB00023_0114	Melanaphis sacchari	26/10/2007	Saccharum	La Réunion	France	Mascarene Islands	apterous
RTIB00023_01	RTIB00023_0115	Melanaphis sacchari	26/10/2007	Saccharum	La Réunion	France	Mascarene Islands	apterous
RTIB00023_01	RTIB00023_0116	Melanaphis sacchari	26/10/2007	Saccharum	La Réunion	France	Mascarene Islands	apterous
RTIB00023_01	RTIB00023_0117	Melanaphis sacchari	26/10/2007	Saccharum	La Réunion	France	Mascarene Islands	apterous
RTIB00023_01	RTIB00023_0118	Melanaphis sacchari	26/10/2007	Saccharum	La Réunion	France	Mascarene Islands	apterous
RTIB00023_01	RTIB00023_0119	Melanaphis sacchari	26/10/2007	Saccharum	La Réunion	France	Mascarene Islands	apterous
RTIB00023_01	RTIB00023_0120	Melanaphis sacchari	26/10/2007	Saccharum	La Réunion	France	Mascarene Islands	apterous
RTIB00023_01	RTIB00023_0121	Melanaphis sacchari	26/10/2007	Saccharum	La Réunion	France	Mascarene Islands	apterous
RTIB00023_01	RTIB00023_0122	Melanaphis sacchari	26/10/2007	Saccharum	La Réunion	France	Mascarene Islands	apterous
RTIB00023_01	RTIB00023_0123	Melanaphis sacchari	26/10/2007	Saccharum	La Réunion	France	Mascarene Islands	apterous
RTIB00023_01	RTIB00023_0124	Melanaphis sacchari	26/10/2007	Saccharum	La Réunion	France	Mascarene Islands	apterous
RTIB00023_01	RTIB00023_0125	Melanaphis sacchari	26/10/2007	Saccharum	La Réunion	France	Mascarene Islands	apterous
RTIB00023_01	RTIB00023_0126	Melanaphis sacchari	26/10/2007	Saccharum	La Réunion	France	Mascarene Islands	apterous
RTIB00023_01	RTIB00023_0127	Melanaphis sacchari	26/10/2007	Saccharum	La Réunion	France	Mascarene Islands	apterous
RTIB00023_01	RTIB00023_0128	Melanaphis sacchari	26/10/2007	Saccharum	La Réunion	France	Mascarene Islands	apterous				MT847421
RTIB00024_01	RTIB00024_0101	Melanaphis sacchari	09/04/2008	Saccharum	La Réunion	France	Mascarene Islands	apterous
RTIB00024_01	RTIB00024_0102	Melanaphis sacchari	09/04/2008	Saccharum	La Réunion	France	Mascarene Islands	apterous
RTIB00024_01	RTIB00024_0103	Melanaphis sacchari	09/04/2008	Saccharum	La Réunion	France	Mascarene Islands	apterous
RTIB00024_01	RTIB00024_0104	Melanaphis sacchari	09/04/2008	Saccharum	La Réunion	France	Mascarene Islands	apterous
RTIB00024_01	RTIB00024_0105	Melanaphis sacchari	09/04/2008	Saccharum	La Réunion	France	Mascarene Islands	apterous
RTIB00024_01	RTIB00024_0106	Melanaphis sacchari	09/04/2008	Saccharum	La Réunion	France	Mascarene Islands	apterous
RTIB00024_01	RTIB00024_0107	Melanaphis sacchari	09/04/2008	Saccharum	La Réunion	France	Mascarene Islands	apterous
RTIB00024_01	RTIB00024_0108	Melanaphis sacchari	09/04/2008	Saccharum	La Réunion	France	Mascarene Islands	apterous
RTIB00024_01	RTIB00024_0109	Melanaphis sacchari	09/04/2008	Saccharum	La Réunion	France	Mascarene Islands	apterous
RTIB00024_01	RTIB00024_0110	Melanaphis sacchari	09/04/2008	Saccharum	La Réunion	France	Mascarene Islands	apterous
RTIB00024_01	RTIB00024_0111	Melanaphis sacchari	09/04/2008	Saccharum	La Réunion	France	Mascarene Islands	apterous
RTIB00024_01	RTIB00024_0112	Melanaphis sacchari	09/04/2008	Saccharum	La Réunion	France	Mascarene Islands	apterous
RTIB00024_01	RTIB00024_0113	Melanaphis sacchari	09/04/2008	Saccharum	La Réunion	France	Mascarene Islands	apterous
RTIB00024_01	RTIB00024_0114	Melanaphis sacchari	09/04/2008	Saccharum	La Réunion	France	Mascarene Islands	apterous
RTIB00024_01	RTIB00024_0115	Melanaphis sacchari	09/04/2008	Saccharum	La Réunion	France	Mascarene Islands	apterous
RTIB00024_01	RTIB00024_0116	Melanaphis sacchari	09/04/2008	Saccharum	La Réunion	France	Mascarene Islands	apterous
RTIB00024_01	RTIB00024_0117	Melanaphis sacchari	09/04/2008	Saccharum	La Réunion	France	Mascarene Islands	apterous
RTIB00024_01	RTIB00024_0118	Melanaphis sacchari	09/04/2008	Saccharum	La Réunion	France	Mascarene Islands	apterous
RTIB00024_01	RTIB00024_0119	Melanaphis sacchari	09/04/2008	Saccharum	La Réunion	France	Mascarene Islands	apterous
RTIB00024_01	RTIB00024_0120	Melanaphis sacchari	09/04/2008	Saccharum	La Réunion	France	Mascarene Islands	apterous
RTIB00024_01	RTIB00024_0121	Melanaphis sacchari	09/04/2008	Saccharum	La Réunion	France	Mascarene Islands	apterous
RTIB00024_01	RTIB00024_0122	Melanaphis sacchari	09/04/2008	Saccharum	La Réunion	France	Mascarene Islands	apterous
RTIB00024_01	RTIB00024_0123	Melanaphis sacchari	09/04/2008	Saccharum	La Réunion	France	Mascarene Islands	apterous
RTIB00024_01	RTIB00024_0124	Melanaphis sacchari	09/04/2008	Saccharum	La Réunion	France	Mascarene Islands	apterous
RTIB00024_01	RTIB00024_0125	Melanaphis sacchari	09/04/2008	Saccharum	La Réunion	France	Mascarene Islands	apterous
RTIB00024_01	RTIB00024_0126	Melanaphis sacchari	09/04/2008	Saccharum	La Réunion	France	Mascarene Islands	apterous
RTIB00024_01	RTIB00024_0127	Melanaphis sacchari	09/04/2008	Saccharum	La Réunion	France	Mascarene Islands	apterous
RTIB00024_01	RTIB00024_0128	Melanaphis sacchari	09/04/2008	Saccharum	La Réunion	France	Mascarene Islands	apterous
RTIB00024_01	RTIB00024_0129	Melanaphis sacchari	09/04/2008	Saccharum	La Réunion	France	Mascarene Islands	apterous
RTIB00024_01	RTIB00024_0130	Melanaphis sacchari	09/04/2008	Saccharum	La Réunion	France	Mascarene Islands	apterous
RTIB00024_01	RTIB00024_0131	Melanaphis sacchari	09/04/2008	Saccharum	La Réunion	France	Mascarene Islands	apterous
RTIB00024_01	RTIB00024_0132	Melanaphis sacchari	09/04/2008	Saccharum	La Réunion	France	Mascarene Islands	apterous
RTIB00025_01	RTIB00025_0101	Melanaphis sacchari	22/04/2008	Saccharum	La Réunion	France	Mascarene Islands	apterous
RTIB00025_01	RTIB00025_0102	Melanaphis sacchari	22/04/2008	Saccharum	La Réunion	France	Mascarene Islands	apterous
RTIB00025_01	RTIB00025_0103	Melanaphis sacchari	22/04/2008	Saccharum	La Réunion	France	Mascarene Islands	apterous
RTIB00025_01	RTIB00025_0104	Melanaphis sacchari	22/04/2008	Saccharum	La Réunion	France	Mascarene Islands	apterous
RTIB00025_01	RTIB00025_0105	Melanaphis sacchari	22/04/2008	Saccharum	La Réunion	France	Mascarene Islands	apterous
RTIB00025_01	RTIB00025_0106	Melanaphis sacchari	22/04/2008	Saccharum	La Réunion	France	Mascarene Islands	apterous
RTIB00025_01	RTIB00025_0107	Melanaphis sacchari	22/04/2008	Saccharum	La Réunion	France	Mascarene Islands	apterous
RTIB00025_01	RTIB00025_0108	Melanaphis sacchari	22/04/2008	Saccharum	La Réunion	France	Mascarene Islands	apterous
RTIB00025_01	RTIB00025_0109	Melanaphis sacchari	22/04/2008	Saccharum	La Réunion	France	Mascarene Islands	apterous
RTIB00025_01	RTIB00025_0110	Melanaphis sacchari	22/04/2008	Saccharum	La Réunion	France	Mascarene Islands	apterous
RTIB00025_01	RTIB00025_0111	Melanaphis sacchari	22/04/2008	Saccharum	La Réunion	France	Mascarene Islands	apterous
RTIB00025_01	RTIB00025_0112	Melanaphis sacchari	22/04/2008	Saccharum	La Réunion	France	Mascarene Islands	apterous
RTIB00025_01	RTIB00025_0113	Melanaphis sacchari	22/04/2008	Saccharum	La Réunion	France	Mascarene Islands	apterous
RTIB00025_01	RTIB00025_0114	Melanaphis sacchari	22/04/2008	Saccharum	La Réunion	France	Mascarene Islands	apterous	KJ083186			MT847408
RTIB00025_01	RTIB00025_0115	Melanaphis sacchari	22/04/2008	Saccharum	La Réunion	France	Mascarene Islands	apterous
RTIB00025_01	RTIB00025_0116	Melanaphis sacchari	22/04/2008	Saccharum	La Réunion	France	Mascarene Islands	apterous
RTIB00025_01	RTIB00025_0117	Melanaphis sacchari	22/04/2008	Saccharum	La Réunion	France	Mascarene Islands	apterous
RTIB00025_01	RTIB00025_0118	Melanaphis sacchari	22/04/2008	Saccharum	La Réunion	France	Mascarene Islands	apterous
RTIB00025_01	RTIB00025_0119	Melanaphis sacchari	22/04/2008	Saccharum	La Réunion	France	Mascarene Islands	apterous
RTIB00025_01	RTIB00025_0120	Melanaphis sacchari	22/04/2008	Saccharum	La Réunion	France	Mascarene Islands	apterous
RTIB00025_01	RTIB00025_0121	Melanaphis sacchari	22/04/2008	Saccharum	La Réunion	France	Mascarene Islands	apterous
RTIB00025_01	RTIB00025_0122	Melanaphis sacchari	22/04/2008	Saccharum	La Réunion	France	Mascarene Islands	apterous
RTIB00025_01	RTIB00025_0123	Melanaphis sacchari	22/04/2008	Saccharum	La Réunion	France	Mascarene Islands	apterous
RTIB00025_01	RTIB00025_0124	Melanaphis sacchari	22/04/2008	Saccharum	La Réunion	France	Mascarene Islands	apterous
RTIB00025_01	RTIB00025_0125	Melanaphis sacchari	22/04/2008	Saccharum	La Réunion	France	Mascarene Islands	apterous
RTIB00025_01	RTIB00025_0126	Melanaphis sacchari	22/04/2008	Saccharum	La Réunion	France	Mascarene Islands	apterous
RTIB00025_01	RTIB00025_0127	Melanaphis sacchari	22/04/2008	Saccharum	La Réunion	France	Mascarene Islands	apterous
RTIB00025_01	RTIB00025_0128	Melanaphis sacchari	22/04/2008	Saccharum	La Réunion	France	Mascarene Islands	apterous
RTIB00025_01	RTIB00025_0129	Melanaphis sacchari	22/04/2008	Saccharum	La Réunion	France	Mascarene Islands	apterous
RTIB00025_01	RTIB00025_0130	Melanaphis sacchari	22/04/2008	Saccharum	La Réunion	France	Mascarene Islands	apterous
RTIB00025_01	RTIB00025_0131	Melanaphis sacchari	22/04/2008	Saccharum	La Réunion	France	Mascarene Islands	apterous
RTIB00025_01	RTIB00025_0132	Melanaphis sacchari	22/04/2008	Saccharum	La Réunion	France	Mascarene Islands	apterous
RTIB00026_01	RTIB00026_0101	Melanaphis sacchari	29/04/2008	Saccharum	La Réunion	France	Mascarene Islands	apterous
RTIB00026_01	RTIB00026_0102	Melanaphis sacchari	29/04/2008	Saccharum	La Réunion	France	Mascarene Islands	apterous
RTIB00026_01	RTIB00026_0103	Melanaphis sacchari	29/04/2008	Saccharum	La Réunion	France	Mascarene Islands	apterous
RTIB00026_01	RTIB00026_0104	Melanaphis sacchari	29/04/2008	Saccharum	La Réunion	France	Mascarene Islands	apterous
RTIB00026_01	RTIB00026_0105	Melanaphis sacchari	29/04/2008	Saccharum	La Réunion	France	Mascarene Islands	apterous
RTIB00026_01	RTIB00026_0106	Melanaphis sacchari	29/04/2008	Saccharum	La Réunion	France	Mascarene Islands	apterous
RTIB00026_01	RTIB00026_0107	Melanaphis sacchari	29/04/2008	Saccharum	La Réunion	France	Mascarene Islands	apterous
RTIB00026_01	RTIB00026_0108	Melanaphis sacchari	29/04/2008	Saccharum	La Réunion	France	Mascarene Islands	apterous
RTIB00026_01	RTIB00026_0109	Melanaphis sacchari	29/04/2008	Saccharum	La Réunion	France	Mascarene Islands	apterous
RTIB00026_01	RTIB00026_0110	Melanaphis sacchari	29/04/2008	Saccharum	La Réunion	France	Mascarene Islands	apterous
RTIB00026_01	RTIB00026_0111	Melanaphis sacchari	29/04/2008	Saccharum	La Réunion	France	Mascarene Islands	apterous
RTIB00026_01	RTIB00026_0112	Melanaphis sacchari	29/04/2008	Saccharum	La Réunion	France	Mascarene Islands	apterous
RTIB00026_01	RTIB00026_0113	Melanaphis sacchari	29/04/2008	Saccharum	La Réunion	France	Mascarene Islands	apterous
RTIB00026_01	RTIB00026_0114	Melanaphis sacchari	29/04/2008	Saccharum	La Réunion	France	Mascarene Islands	apterous
RTIB00026_01	RTIB00026_0115	Melanaphis sacchari	29/04/2008	Saccharum	La Réunion	France	Mascarene Islands	apterous
RTIB00026_01	RTIB00026_0116	Melanaphis sacchari	29/04/2008	Saccharum	La Réunion	France	Mascarene Islands	apterous
RTIB00026_01	RTIB00026_0117	Melanaphis sacchari	29/04/2008	Saccharum	La Réunion	France	Mascarene Islands	apterous
RTIB00026_01	RTIB00026_0118	Melanaphis sacchari	29/04/2008	Saccharum	La Réunion	France	Mascarene Islands	apterous
RTIB00026_01	RTIB00026_0119	Melanaphis sacchari	29/04/2008	Saccharum	La Réunion	France	Mascarene Islands	apterous
RTIB00026_01	RTIB00026_0120	Melanaphis sacchari	29/04/2008	Saccharum	La Réunion	France	Mascarene Islands	apterous
RTIB00026_01	RTIB00026_0121	Melanaphis sacchari	29/04/2008	Saccharum	La Réunion	France	Mascarene Islands	apterous
RTIB00026_01	RTIB00026_0122	Melanaphis sacchari	29/04/2008	Saccharum	La Réunion	France	Mascarene Islands	apterous
RTIB00026_01	RTIB00026_0123	Melanaphis sacchari	29/04/2008	Saccharum	La Réunion	France	Mascarene Islands	apterous
RTIB00026_01	RTIB00026_0124	Melanaphis sacchari	29/04/2008	Saccharum	La Réunion	France	Mascarene Islands	apterous
RTIB00026_01	RTIB00026_0125	Melanaphis sacchari	29/04/2008	Saccharum	La Réunion	France	Mascarene Islands	apterous
RTIB00026_01	RTIB00026_0126	Melanaphis sacchari	29/04/2008	Saccharum	La Réunion	France	Mascarene Islands	apterous
RTIB00026_01	RTIB00026_0127	Melanaphis sacchari	29/04/2008	Saccharum	La Réunion	France	Mascarene Islands	apterous
RTIB00026_01	RTIB00026_0128	Melanaphis sacchari	29/04/2008	Saccharum	La Réunion	France	Mascarene Islands	apterous
RTIB00026_01	RTIB00026_0129	Melanaphis sacchari	29/04/2008	Saccharum	La Réunion	France	Mascarene Islands	apterous
RTIB00026_01	RTIB00026_0130	Melanaphis sacchari	29/04/2008	Saccharum	La Réunion	France	Mascarene Islands	apterous
RTIB00026_01	RTIB00026_0131	Melanaphis sacchari	29/04/2008	Saccharum	La Réunion	France	Mascarene Islands	apterous
RTIB00028_01	RTIB00028_0101	Melanaphis sacchari	09/03/2010	Saccharum	La Réunion	France	Mascarene Islands	apterous
RTIB00028_01	RTIB00028_0102	Melanaphis sacchari	09/03/2010	Saccharum	La Réunion	France	Mascarene Islands	apterous
RTIB00028_01	RTIB00028_0103	Melanaphis sacchari	09/03/2010	Saccharum	La Réunion	France	Mascarene Islands	apterous
RTIB00028_01	RTIB00028_0104	Melanaphis sacchari	09/03/2010	Saccharum	La Réunion	France	Mascarene Islands	apterous
RTIB00028_01	RTIB00028_0105	Melanaphis sacchari	09/03/2010	Saccharum	La Réunion	France	Mascarene Islands	apterous
RTIB00028_01	RTIB00028_0106	Melanaphis sacchari	09/03/2010	Saccharum	La Réunion	France	Mascarene Islands	apterous
RTIB00028_01	RTIB00028_0107	Melanaphis sacchari	09/03/2010	Saccharum	La Réunion	France	Mascarene Islands	apterous	KJ083194
RTIB00028_01	RTIB00028_0108	Melanaphis sacchari	09/03/2010	Saccharum	La Réunion	France	Mascarene Islands	apterous
RTIB00028_01	RTIB00028_0109	Melanaphis sacchari	09/03/2010	Saccharum	La Réunion	France	Mascarene Islands	apterous
RTIB00028_01	RTIB00028_0110	Melanaphis sacchari	09/03/2010	Saccharum	La Réunion	France	Mascarene Islands	apterous
RTIB00028_01	RTIB00028_0111	Melanaphis sacchari	09/03/2010	Saccharum	La Réunion	France	Mascarene Islands	apterous
RTIB00028_01	RTIB00028_0112	Melanaphis sacchari	09/03/2010	Saccharum	La Réunion	France	Mascarene Islands	apterous
RTIB00028_01	RTIB00028_0113	Melanaphis sacchari	09/03/2010	Saccharum	La Réunion	France	Mascarene Islands	apterous
RTIB00028_01	RTIB00028_0114	Melanaphis sacchari	09/03/2010	Saccharum	La Réunion	France	Mascarene Islands	apterous
RTIB00028_01	RTIB00028_0115	Melanaphis sacchari	09/03/2010	Saccharum	La Réunion	France	Mascarene Islands	apterous
RTIB00028_01	RTIB00028_0116	Melanaphis sacchari	09/03/2010	Saccharum	La Réunion	France	Mascarene Islands	apterous
RTIB00028_01	RTIB00028_0117	Melanaphis sacchari	09/03/2010	Saccharum	La Réunion	France	Mascarene Islands	apterous
RTIB00028_01	RTIB00028_0118	Melanaphis sacchari	09/03/2010	Saccharum	La Réunion	France	Mascarene Islands	apterous
RTIB00028_01	RTIB00028_0119	Melanaphis sacchari	09/03/2010	Saccharum	La Réunion	France	Mascarene Islands	apterous
RTIB00028_01	RTIB00028_0120	Melanaphis sacchari	09/03/2010	Saccharum	La Réunion	France	Mascarene Islands	apterous
RTIB00028_01	RTIB00028_0121	Melanaphis sacchari	09/03/2010	Saccharum	La Réunion	France	Mascarene Islands	apterous
RTIB00028_01	RTIB00028_0122	Melanaphis sacchari	09/03/2010	Saccharum	La Réunion	France	Mascarene Islands	apterous
RTIB00028_01	RTIB00028_0123	Melanaphis sacchari	09/03/2010	Saccharum	La Réunion	France	Mascarene Islands	apterous
RTIB00028_01	RTIB00028_0124	Melanaphis sacchari	09/03/2010	Saccharum	La Réunion	France	Mascarene Islands	apterous
RTIB00028_01	RTIB00028_0125	Melanaphis sacchari	09/03/2010	Saccharum	La Réunion	France	Mascarene Islands	apterous
RTIB00028_01	RTIB00028_0126	Melanaphis sacchari	09/03/2010	Saccharum	La Réunion	France	Mascarene Islands	apterous
RTIB00028_01	RTIB00028_0127	Melanaphis sacchari	09/03/2010	Saccharum	La Réunion	France	Mascarene Islands	apterous
RTIB00028_01	RTIB00028_0128	Melanaphis sacchari	09/03/2010	Saccharum	La Réunion	France	Mascarene Islands	apterous
RTIB00028_01	RTIB00028_0129	Melanaphis sacchari	09/03/2010	Saccharum	La Réunion	France	Mascarene Islands	apterous
RTIB00028_01	RTIB00028_0130	Melanaphis sacchari	09/03/2010	Saccharum	La Réunion	France	Mascarene Islands	apterous
RTIB00028_01	RTIB00028_0131	Melanaphis sacchari	09/03/2010	Saccharum	La Réunion	France	Mascarene Islands	apterous	KJ083193	MT847273	MT847468
RTIB00028_01	RTIB00028_0132	Melanaphis sacchari	09/03/2010	Saccharum	La Réunion	France	Mascarene Islands	apterous
RTIB00028_01	RTIB00028_0133	Melanaphis sacchari	09/03/2010	Saccharum	La Réunion	France	Mascarene Islands	apterous	KJ083196	MT847285	MT847464		MT821305
RTIB00028_01	RTIB00028_0134	Melanaphis sacchari	09/03/2010	Saccharum	La Réunion	France	Mascarene Islands	apterous	KJ083195	MT847272	MT847465
RTIB00029_01	RTIB00029_0101	Melanaphis sacchari	27/01/2010	Sorghum arundinaceum	La Réunion	France	Mascarene Islands	apterous
RTIB00029_01	RTIB00029_0102	Melanaphis sacchari	27/01/2010	Sorghum arundinaceum	La Réunion	France	Mascarene Islands	apterous
RTIB00029_01	RTIB00029_0103	Melanaphis sacchari	27/01/2010	Sorghum arundinaceum	La Réunion	France	Mascarene Islands	apterous
RTIB00029_01	RTIB00029_0104	Melanaphis sacchari	27/01/2010	Sorghum arundinaceum	La Réunion	France	Mascarene Islands	apterous
RTIB00029_01	RTIB00029_0105	Melanaphis sacchari	27/01/2010	Sorghum arundinaceum	La Réunion	France	Mascarene Islands	apterous
RTIB00029_01	RTIB00029_0106	Melanaphis sacchari	27/01/2010	Sorghum arundinaceum	La Réunion	France	Mascarene Islands	apterous
RTIB00029_01	RTIB00029_0107	Melanaphis sacchari	27/01/2010	Sorghum arundinaceum	La Réunion	France	Mascarene Islands	apterous
RTIB00029_01	RTIB00029_0108	Melanaphis sacchari	27/01/2010	Sorghum arundinaceum	La Réunion	France	Mascarene Islands	apterous
RTIB00029_01	RTIB00029_0109	Melanaphis sacchari	27/01/2010	Sorghum arundinaceum	La Réunion	France	Mascarene Islands	apterous
RTIB00029_01	RTIB00029_0110	Melanaphis sacchari	27/01/2010	Sorghum arundinaceum	La Réunion	France	Mascarene Islands	apterous
RTIB00029_01	RTIB00029_0111	Melanaphis sacchari	27/01/2010	Sorghum arundinaceum	La Réunion	France	Mascarene Islands	apterous
RTIB00029_01	RTIB00029_0112	Melanaphis sacchari	27/01/2010	Sorghum arundinaceum	La Réunion	France	Mascarene Islands	apterous
RTIB00029_01	RTIB00029_0113	Melanaphis sacchari	27/01/2010	Sorghum arundinaceum	La Réunion	France	Mascarene Islands	apterous
RTIB00029_01	RTIB00029_0114	Melanaphis sacchari	27/01/2010	Sorghum arundinaceum	La Réunion	France	Mascarene Islands	apterous
RTIB00029_01	RTIB00029_0115	Melanaphis sacchari	27/01/2010	Sorghum arundinaceum	La Réunion	France	Mascarene Islands	apterous
RTIB00029_01	RTIB00029_0116	Melanaphis sacchari	27/01/2010	Sorghum arundinaceum	La Réunion	France	Mascarene Islands	apterous
RTIB00029_01	RTIB00029_0117	Melanaphis sacchari	27/01/2010	Sorghum arundinaceum	La Réunion	France	Mascarene Islands	apterous
RTIB00029_01	RTIB00029_0118	Melanaphis sacchari	27/01/2010	Sorghum arundinaceum	La Réunion	France	Mascarene Islands	apterous
RTIB00029_01	RTIB00029_0119	Melanaphis sacchari	27/01/2010	Sorghum arundinaceum	La Réunion	France	Mascarene Islands	apterous
RTIB00029_01	RTIB00029_0120	Melanaphis sacchari	27/01/2010	Sorghum arundinaceum	La Réunion	France	Mascarene Islands	apterous
RTIB00029_01	RTIB00029_0121	Melanaphis sacchari	27/01/2010	Sorghum arundinaceum	La Réunion	France	Mascarene Islands	apterous
RTIB00029_01	RTIB00029_0122	Melanaphis sacchari	27/01/2010	Sorghum arundinaceum	La Réunion	France	Mascarene Islands	apterous
RTIB00029_01	RTIB00029_0123	Melanaphis sacchari	27/01/2010	Sorghum arundinaceum	La Réunion	France	Mascarene Islands	apterous
RTIB00029_01	RTIB00029_0124	Melanaphis sacchari	27/01/2010	Sorghum arundinaceum	La Réunion	France	Mascarene Islands	apterous
RTIB00029_01	RTIB00029_0125	Melanaphis sacchari	27/01/2010	Sorghum arundinaceum	La Réunion	France	Mascarene Islands	apterous
RTIB00029_01	RTIB00029_0126	Melanaphis sacchari	27/01/2010	Sorghum arundinaceum	La Réunion	France	Mascarene Islands	apterous
RTIB00029_01	RTIB00029_0127	Melanaphis sacchari	27/01/2010	Sorghum arundinaceum	La Réunion	France	Mascarene Islands	apterous
RTIB00029_01	RTIB00029_0128	Melanaphis sacchari	27/01/2010	Sorghum arundinaceum	La Réunion	France	Mascarene Islands	apterous
RTIB00029_01	RTIB00029_0129	Melanaphis sacchari	27/01/2010	Sorghum arundinaceum	La Réunion	France	Mascarene Islands	apterous
RTIB00029_01	RTIB00029_0130	Melanaphis sacchari	27/01/2010	Sorghum arundinaceum	La Réunion	France	Mascarene Islands	apterous
RTIB00029_01	RTIB00029_0131	Melanaphis sacchari	27/01/2010	Sorghum arundinaceum	La Réunion	France	Mascarene Islands	apterous
RTIB00029_01	RTIB00029_0132	Melanaphis sacchari	27/01/2010	Sorghum arundinaceum	La Réunion	France	Mascarene Islands	apterous
RTIB00030_01	RTIB00030_0101	Melanaphis sacchari	01/02/2010	Saccharum	La Réunion	France	Mascarene Islands	apterous
RTIB00030_01	RTIB00030_0102	Melanaphis sacchari	01/02/2010	Saccharum	La Réunion	France	Mascarene Islands	apterous
RTIB00030_01	RTIB00030_0103	Melanaphis sacchari	01/02/2010	Saccharum	La Réunion	France	Mascarene Islands	apterous
RTIB00030_01	RTIB00030_0104	Melanaphis sacchari	01/02/2010	Saccharum	La Réunion	France	Mascarene Islands	apterous
RTIB00030_01	RTIB00030_0105	Melanaphis sacchari	01/02/2010	Saccharum	La Réunion	France	Mascarene Islands	apterous
RTIB00030_01	RTIB00030_0106	Melanaphis sacchari	01/02/2010	Saccharum	La Réunion	France	Mascarene Islands	apterous
RTIB00030_01	RTIB00030_0107	Melanaphis sacchari	01/02/2010	Saccharum	La Réunion	France	Mascarene Islands	apterous
RTIB00030_01	RTIB00030_0108	Melanaphis sacchari	01/02/2010	Saccharum	La Réunion	France	Mascarene Islands	apterous
RTIB00030_01	RTIB00030_0109	Melanaphis sacchari	01/02/2010	Saccharum	La Réunion	France	Mascarene Islands	apterous
RTIB00030_01	RTIB00030_0110	Melanaphis sacchari	01/02/2010	Saccharum	La Réunion	France	Mascarene Islands	apterous	KJ083188			MT847406
RTIB00030_01	RTIB00030_0111	Melanaphis sacchari	01/02/2010	Saccharum	La Réunion	France	Mascarene Islands	apterous
RTIB00030_01	RTIB00030_0112	Melanaphis sacchari	01/02/2010	Saccharum	La Réunion	France	Mascarene Islands	apterous
RTIB00030_01	RTIB00030_0113	Melanaphis sacchari	01/02/2010	Saccharum	La Réunion	France	Mascarene Islands	apterous
RTIB00030_01	RTIB00030_0114	Melanaphis sacchari	01/02/2010	Saccharum	La Réunion	France	Mascarene Islands	apterous
RTIB00030_01	RTIB00030_0115	Melanaphis sacchari	01/02/2010	Saccharum	La Réunion	France	Mascarene Islands	apterous
RTIB00030_01	RTIB00030_0116	Melanaphis sacchari	01/02/2010	Saccharum	La Réunion	France	Mascarene Islands	apterous
RTIB00030_01	RTIB00030_0117	Melanaphis sacchari	01/02/2010	Saccharum	La Réunion	France	Mascarene Islands	apterous
RTIB00030_01	RTIB00030_0118	Melanaphis sacchari	01/02/2010	Saccharum	La Réunion	France	Mascarene Islands	apterous
RTIB00030_01	RTIB00030_0119	Melanaphis sacchari	01/02/2010	Saccharum	La Réunion	France	Mascarene Islands	apterous
RTIB00030_01	RTIB00030_0120	Melanaphis sacchari	01/02/2010	Saccharum	La Réunion	France	Mascarene Islands	apterous
RTIB00030_01	RTIB00030_0121	Melanaphis sacchari	01/02/2010	Saccharum	La Réunion	France	Mascarene Islands	apterous
RTIB00030_01	RTIB00030_0122	Melanaphis sacchari	01/02/2010	Saccharum	La Réunion	France	Mascarene Islands	apterous
RTIB00030_01	RTIB00030_0123	Melanaphis sacchari	01/02/2010	Saccharum	La Réunion	France	Mascarene Islands	apterous
RTIB00030_01	RTIB00030_0124	Melanaphis sacchari	01/02/2010	Saccharum	La Réunion	France	Mascarene Islands	apterous
RTIB00030_01	RTIB00030_0125	Melanaphis sacchari	01/02/2010	Saccharum	La Réunion	France	Mascarene Islands	apterous
RTIB00030_01	RTIB00030_0126	Melanaphis sacchari	01/02/2010	Saccharum	La Réunion	France	Mascarene Islands	apterous
RTIB00030_01	RTIB00030_0127	Melanaphis sacchari	01/02/2010	Saccharum	La Réunion	France	Mascarene Islands	apterous
RTIB00030_01	RTIB00030_0128	Melanaphis sacchari	01/02/2010	Saccharum	La Réunion	France	Mascarene Islands	apterous
RTIB00030_01	RTIB00030_0129	Melanaphis sacchari	01/02/2010	Saccharum	La Réunion	France	Mascarene Islands	apterous
RTIB00030_01	RTIB00030_0130	Melanaphis sacchari	01/02/2010	Saccharum	La Réunion	France	Mascarene Islands	apterous
RTIB00030_01	RTIB00030_0131	Melanaphis sacchari	01/02/2010	Saccharum	La Réunion	France	Mascarene Islands	apterous
RTIB00030_01	RTIB00030_0132	Melanaphis sacchari	01/02/2010	Saccharum	La Réunion	France	Mascarene Islands	apterous
RTIB00031_01	RTIB00031_0101	Melanaphis sacchari	28/01/2010	Sorghum arundinaceum	La Réunion	France	Mascarene Islands	apterous	KJ083187			MT847407
RTIB00031_01	RTIB00031_0102	Melanaphis sacchari	28/01/2010	Sorghum arundinaceum	La Réunion	France	Mascarene Islands	apterous
RTIB00031_01	RTIB00031_0103	Melanaphis sacchari	28/01/2010	Sorghum arundinaceum	La Réunion	France	Mascarene Islands	apterous
RTIB00031_01	RTIB00031_0104	Melanaphis sacchari	28/01/2010	Sorghum arundinaceum	La Réunion	France	Mascarene Islands	apterous
RTIB00031_01	RTIB00031_0105	Melanaphis sacchari	28/01/2010	Sorghum arundinaceum	La Réunion	France	Mascarene Islands	apterous
RTIB00031_01	RTIB00031_0106	Melanaphis sacchari	28/01/2010	Sorghum arundinaceum	La Réunion	France	Mascarene Islands	apterous
RTIB00031_01	RTIB00031_0107	Melanaphis sacchari	28/01/2010	Sorghum arundinaceum	La Réunion	France	Mascarene Islands	apterous
RTIB00031_01	RTIB00031_0108	Melanaphis sacchari	28/01/2010	Sorghum arundinaceum	La Réunion	France	Mascarene Islands	apterous
RTIB00031_01	RTIB00031_0109	Melanaphis sacchari	28/01/2010	Sorghum arundinaceum	La Réunion	France	Mascarene Islands	apterous
RTIB00031_01	RTIB00031_0110	Melanaphis sacchari	28/01/2010	Sorghum arundinaceum	La Réunion	France	Mascarene Islands	apterous
RTIB00031_01	RTIB00031_0111	Melanaphis sacchari	28/01/2010	Sorghum arundinaceum	La Réunion	France	Mascarene Islands	apterous
RTIB00031_01	RTIB00031_0112	Melanaphis sacchari	28/01/2010	Sorghum arundinaceum	La Réunion	France	Mascarene Islands	apterous
RTIB00031_01	RTIB00031_0113	Melanaphis sacchari	28/01/2010	Sorghum arundinaceum	La Réunion	France	Mascarene Islands	apterous
RTIB00031_01	RTIB00031_0114	Melanaphis sacchari	28/01/2010	Sorghum arundinaceum	La Réunion	France	Mascarene Islands	apterous
RTIB00031_01	RTIB00031_0115	Melanaphis sacchari	28/01/2010	Sorghum arundinaceum	La Réunion	France	Mascarene Islands	apterous
RTIB00031_01	RTIB00031_0116	Melanaphis sacchari	28/01/2010	Sorghum arundinaceum	La Réunion	France	Mascarene Islands	apterous
RTIB00031_01	RTIB00031_0117	Melanaphis sacchari	28/01/2010	Sorghum arundinaceum	La Réunion	France	Mascarene Islands	apterous
RTIB00031_01	RTIB00031_0118	Melanaphis sacchari	28/01/2010	Sorghum arundinaceum	La Réunion	France	Mascarene Islands	apterous
RTIB00031_01	RTIB00031_0119	Melanaphis sacchari	28/01/2010	Sorghum arundinaceum	La Réunion	France	Mascarene Islands	apterous
RTIB00031_01	RTIB00031_0120	Melanaphis sacchari	28/01/2010	Sorghum arundinaceum	La Réunion	France	Mascarene Islands	apterous
RTIB00031_01	RTIB00031_0121	Melanaphis sacchari	28/01/2010	Sorghum arundinaceum	La Réunion	France	Mascarene Islands	apterous
RTIB00031_01	RTIB00031_0122	Melanaphis sacchari	28/01/2010	Sorghum arundinaceum	La Réunion	France	Mascarene Islands	apterous
RTIB00031_01	RTIB00031_0123	Melanaphis sacchari	28/01/2010	Sorghum arundinaceum	La Réunion	France	Mascarene Islands	apterous
RTIB00031_01	RTIB00031_0124	Melanaphis sacchari	28/01/2010	Sorghum arundinaceum	La Réunion	France	Mascarene Islands	apterous
RTIB00031_01	RTIB00031_0125	Melanaphis sacchari	28/01/2010	Sorghum arundinaceum	La Réunion	France	Mascarene Islands	apterous
RTIB00031_01	RTIB00031_0126	Melanaphis sacchari	28/01/2010	Sorghum arundinaceum	La Réunion	France	Mascarene Islands	apterous
RTIB00031_01	RTIB00031_0127	Melanaphis sacchari	28/01/2010	Sorghum arundinaceum	La Réunion	France	Mascarene Islands	apterous
RTIB00031_01	RTIB00031_0128	Melanaphis sacchari	28/01/2010	Sorghum arundinaceum	La Réunion	France	Mascarene Islands	apterous
RTIB00031_01	RTIB00031_0129	Melanaphis sacchari	28/01/2010	Sorghum arundinaceum	La Réunion	France	Mascarene Islands	apterous
RTIB00032_01	RTIB00032_0101	Melanaphis sacchari	28/01/2010	Sorghum arundinaceum	La Réunion	France	Mascarene Islands	apterous
RTIB00032_01	RTIB00032_0102	Melanaphis sacchari	28/01/2010	Sorghum arundinaceum	La Réunion	France	Mascarene Islands	apterous
RTIB00032_01	RTIB00032_0103	Melanaphis sacchari	28/01/2010	Sorghum arundinaceum	La Réunion	France	Mascarene Islands	apterous
RTIB00032_01	RTIB00032_0104	Melanaphis sacchari	28/01/2010	Sorghum arundinaceum	La Réunion	France	Mascarene Islands	apterous
RTIB00032_01	RTIB00032_0105	Melanaphis sacchari	28/01/2010	Sorghum arundinaceum	La Réunion	France	Mascarene Islands	apterous
RTIB00032_01	RTIB00032_0106	Melanaphis sacchari	28/01/2010	Sorghum arundinaceum	La Réunion	France	Mascarene Islands	apterous
RTIB00032_01	RTIB00032_0107	Melanaphis sacchari	28/01/2010	Sorghum arundinaceum	La Réunion	France	Mascarene Islands	apterous
RTIB00032_01	RTIB00032_0108	Melanaphis sacchari	28/01/2010	Sorghum arundinaceum	La Réunion	France	Mascarene Islands	apterous
RTIB00032_01	RTIB00032_0109	Melanaphis sacchari	28/01/2010	Sorghum arundinaceum	La Réunion	France	Mascarene Islands	apterous
RTIB00032_01	RTIB00032_0110	Melanaphis sacchari	28/01/2010	Sorghum arundinaceum	La Réunion	France	Mascarene Islands	apterous
RTIB00032_01	RTIB00032_0111	Melanaphis sacchari	28/01/2010	Sorghum arundinaceum	La Réunion	France	Mascarene Islands	apterous
RTIB00032_01	RTIB00032_0112	Melanaphis sacchari	28/01/2010	Sorghum arundinaceum	La Réunion	France	Mascarene Islands	apterous
RTIB00032_01	RTIB00032_0113	Melanaphis sacchari	28/01/2010	Sorghum arundinaceum	La Réunion	France	Mascarene Islands	apterous
RTIB00032_01	RTIB00032_0114	Melanaphis sacchari	28/01/2010	Sorghum arundinaceum	La Réunion	France	Mascarene Islands	apterous
RTIB00032_01	RTIB00032_0115	Melanaphis sacchari	28/01/2010	Sorghum arundinaceum	La Réunion	France	Mascarene Islands	apterous
RTIB00032_01	RTIB00032_0116	Melanaphis sacchari	28/01/2010	Sorghum arundinaceum	La Réunion	France	Mascarene Islands	apterous
RTIB00032_01	RTIB00032_0117	Melanaphis sacchari	28/01/2010	Sorghum arundinaceum	La Réunion	France	Mascarene Islands	apterous
RTIB00032_01	RTIB00032_0118	Melanaphis sacchari	28/01/2010	Sorghum arundinaceum	La Réunion	France	Mascarene Islands	apterous
RTIB00032_01	RTIB00032_0119	Melanaphis sacchari	28/01/2010	Sorghum arundinaceum	La Réunion	France	Mascarene Islands	apterous
RTIB00032_01	RTIB00032_0120	Melanaphis sacchari	28/01/2010	Sorghum arundinaceum	La Réunion	France	Mascarene Islands	apterous
RTIB00032_01	RTIB00032_0121	Melanaphis sacchari	28/01/2010	Sorghum arundinaceum	La Réunion	France	Mascarene Islands	apterous
RTIB00032_01	RTIB00032_0122	Melanaphis sacchari	28/01/2010	Sorghum arundinaceum	La Réunion	France	Mascarene Islands	apterous
RTIB00032_01	RTIB00032_0123	Melanaphis sacchari	28/01/2010	Sorghum arundinaceum	La Réunion	France	Mascarene Islands	apterous
RTIB00032_01	RTIB00032_0124	Melanaphis sacchari	28/01/2010	Sorghum arundinaceum	La Réunion	France	Mascarene Islands	apterous
RTIB00032_01	RTIB00032_0125	Melanaphis sacchari	28/01/2010	Sorghum arundinaceum	La Réunion	France	Mascarene Islands	apterous
RTIB00033_01	RTIB00033_0101	Melanaphis sacchari	03/02/2010	Sorghum arundinaceum	La Réunion	France	Mascarene Islands	apterous
RTIB00033_01	RTIB00033_0102	Melanaphis sacchari	03/02/2010	Sorghum arundinaceum	La Réunion	France	Mascarene Islands	apterous
RTIB00033_01	RTIB00033_0103	Melanaphis sacchari	03/02/2010	Sorghum arundinaceum	La Réunion	France	Mascarene Islands	apterous
RTIB00033_01	RTIB00033_0104	Melanaphis sacchari	03/02/2010	Sorghum arundinaceum	La Réunion	France	Mascarene Islands	apterous
RTIB00033_01	RTIB00033_0105	Melanaphis sacchari	03/02/2010	Sorghum arundinaceum	La Réunion	France	Mascarene Islands	apterous
RTIB00033_01	RTIB00033_0106	Melanaphis sacchari	03/02/2010	Sorghum arundinaceum	La Réunion	France	Mascarene Islands	apterous
RTIB00033_01	RTIB00033_0107	Melanaphis sacchari	03/02/2010	Sorghum arundinaceum	La Réunion	France	Mascarene Islands	apterous
RTIB00033_01	RTIB00033_0108	Melanaphis sacchari	03/02/2010	Sorghum arundinaceum	La Réunion	France	Mascarene Islands	apterous
RTIB00033_01	RTIB00033_0109	Melanaphis sacchari	03/02/2010	Sorghum arundinaceum	La Réunion	France	Mascarene Islands	apterous
RTIB00033_01	RTIB00033_0110	Melanaphis sacchari	03/02/2010	Sorghum arundinaceum	La Réunion	France	Mascarene Islands	apterous
RTIB00033_01	RTIB00033_0111	Melanaphis sacchari	03/02/2010	Sorghum arundinaceum	La Réunion	France	Mascarene Islands	apterous
RTIB00033_01	RTIB00033_0112	Melanaphis sacchari	03/02/2010	Sorghum arundinaceum	La Réunion	France	Mascarene Islands	apterous
RTIB00033_01	RTIB00033_0113	Melanaphis sacchari	03/02/2010	Sorghum arundinaceum	La Réunion	France	Mascarene Islands	apterous
RTIB00033_01	RTIB00033_0114	Melanaphis sacchari	03/02/2010	Sorghum arundinaceum	La Réunion	France	Mascarene Islands	apterous
RTIB00033_01	RTIB00033_0115	Melanaphis sacchari	03/02/2010	Sorghum arundinaceum	La Réunion	France	Mascarene Islands	apterous
RTIB00033_01	RTIB00033_0116	Melanaphis sacchari	03/02/2010	Sorghum arundinaceum	La Réunion	France	Mascarene Islands	apterous
RTIB00033_01	RTIB00033_0117	Melanaphis sacchari	03/02/2010	Sorghum arundinaceum	La Réunion	France	Mascarene Islands	apterous
RTIB00033_01	RTIB00033_0118	Melanaphis sacchari	03/02/2010	Sorghum arundinaceum	La Réunion	France	Mascarene Islands	apterous
RTIB00033_01	RTIB00033_0119	Melanaphis sacchari	03/02/2010	Sorghum arundinaceum	La Réunion	France	Mascarene Islands	apterous
RTIB00033_01	RTIB00033_0120	Melanaphis sacchari	03/02/2010	Sorghum arundinaceum	La Réunion	France	Mascarene Islands	apterous
RTIB00033_01	RTIB00033_0121	Melanaphis sacchari	03/02/2010	Sorghum arundinaceum	La Réunion	France	Mascarene Islands	apterous
RTIB00033_01	RTIB00033_0122	Melanaphis sacchari	03/02/2010	Sorghum arundinaceum	La Réunion	France	Mascarene Islands	apterous
RTIB00033_01	RTIB00033_0123	Melanaphis sacchari	03/02/2010	Sorghum arundinaceum	La Réunion	France	Mascarene Islands	apterous
RTIB00033_01	RTIB00033_0124	Melanaphis sacchari	03/02/2010	Sorghum arundinaceum	La Réunion	France	Mascarene Islands	apterous
RTIB00033_01	RTIB00033_0125	Melanaphis sacchari	03/02/2010	Sorghum arundinaceum	La Réunion	France	Mascarene Islands	apterous
RTIB00033_01	RTIB00033_0126	Melanaphis sacchari	03/02/2010	Sorghum arundinaceum	La Réunion	France	Mascarene Islands	apterous
RTIB00033_01	RTIB00033_0127	Melanaphis sacchari	03/02/2010	Sorghum arundinaceum	La Réunion	France	Mascarene Islands	apterous
RTIB00033_01	RTIB00033_0128	Melanaphis sacchari	03/02/2010	Sorghum arundinaceum	La Réunion	France	Mascarene Islands	apterous
RTIB00033_01	RTIB00033_0129	Melanaphis sacchari	03/02/2010	Sorghum arundinaceum	La Réunion	France	Mascarene Islands	apterous
RTIB00033_01	RTIB00033_0130	Melanaphis sacchari	03/02/2010	Sorghum arundinaceum	La Réunion	France	Mascarene Islands	apterous
RTIB00033_01	RTIB00033_0131	Melanaphis sacchari	03/02/2010	Sorghum arundinaceum	La Réunion	France	Mascarene Islands	apterous
RTIB00034_01	RTIB00034_0101	Melanaphis sacchari	04/02/2010	Sorghum arundinaceum	La Réunion	France	Mascarene Islands	apterous
RTIB00034_01	RTIB00034_0102	Melanaphis sacchari	04/02/2010	Sorghum arundinaceum	La Réunion	France	Mascarene Islands	apterous
RTIB00034_01	RTIB00034_0103	Melanaphis sacchari	04/02/2010	Sorghum arundinaceum	La Réunion	France	Mascarene Islands	apterous
RTIB00034_01	RTIB00034_0104	Melanaphis sacchari	04/02/2010	Sorghum arundinaceum	La Réunion	France	Mascarene Islands	apterous
RTIB00034_01	RTIB00034_0105	Melanaphis sacchari	04/02/2010	Sorghum arundinaceum	La Réunion	France	Mascarene Islands	apterous
RTIB00034_01	RTIB00034_0106	Melanaphis sacchari	04/02/2010	Sorghum arundinaceum	La Réunion	France	Mascarene Islands	apterous
RTIB00034_01	RTIB00034_0107	Melanaphis sacchari	04/02/2010	Sorghum arundinaceum	La Réunion	France	Mascarene Islands	apterous
RTIB00034_01	RTIB00034_0108	Melanaphis sacchari	04/02/2010	Sorghum arundinaceum	La Réunion	France	Mascarene Islands	apterous
RTIB00034_01	RTIB00034_0109	Melanaphis sacchari	04/02/2010	Sorghum arundinaceum	La Réunion	France	Mascarene Islands	apterous	KJ083124			MT847413
RTIB00034_01	RTIB00034_0110	Melanaphis sacchari	04/02/2010	Sorghum arundinaceum	La Réunion	France	Mascarene Islands	apterous
RTIB00034_01	RTIB00034_0111	Melanaphis sacchari	04/02/2010	Sorghum arundinaceum	La Réunion	France	Mascarene Islands	apterous
RTIB00034_01	RTIB00034_0112	Melanaphis sacchari	04/02/2010	Sorghum arundinaceum	La Réunion	France	Mascarene Islands	apterous
RTIB00034_01	RTIB00034_0113	Melanaphis sacchari	04/02/2010	Sorghum arundinaceum	La Réunion	France	Mascarene Islands	apterous
RTIB00034_01	RTIB00034_0114	Melanaphis sacchari	04/02/2010	Sorghum arundinaceum	La Réunion	France	Mascarene Islands	apterous
RTIB00034_01	RTIB00034_0115	Melanaphis sacchari	04/02/2010	Sorghum arundinaceum	La Réunion	France	Mascarene Islands	apterous
RTIB00034_01	RTIB00034_0116	Melanaphis sacchari	04/02/2010	Sorghum arundinaceum	La Réunion	France	Mascarene Islands	apterous
RTIB00034_01	RTIB00034_0117	Melanaphis sacchari	04/02/2010	Sorghum arundinaceum	La Réunion	France	Mascarene Islands	apterous
RTIB00034_01	RTIB00034_0118	Melanaphis sacchari	04/02/2010	Sorghum arundinaceum	La Réunion	France	Mascarene Islands	apterous
RTIB00034_01	RTIB00034_0119	Melanaphis sacchari	04/02/2010	Sorghum arundinaceum	La Réunion	France	Mascarene Islands	apterous
RTIB00034_01	RTIB00034_0120	Melanaphis sacchari	04/02/2010	Sorghum arundinaceum	La Réunion	France	Mascarene Islands	apterous
RTIB00034_01	RTIB00034_0121	Melanaphis sacchari	04/02/2010	Sorghum arundinaceum	La Réunion	France	Mascarene Islands	apterous
RTIB00034_01	RTIB00034_0122	Melanaphis sacchari	04/02/2010	Sorghum arundinaceum	La Réunion	France	Mascarene Islands	apterous
RTIB00034_01	RTIB00034_0123	Melanaphis sacchari	04/02/2010	Sorghum arundinaceum	La Réunion	France	Mascarene Islands	apterous
RTIB00034_01	RTIB00034_0124	Melanaphis sacchari	04/02/2010	Sorghum arundinaceum	La Réunion	France	Mascarene Islands	apterous
RTIB00034_01	RTIB00034_0125	Melanaphis sacchari	04/02/2010	Sorghum arundinaceum	La Réunion	France	Mascarene Islands	apterous
RTIB00034_01	RTIB00034_0126	Melanaphis sacchari	04/02/2010	Sorghum arundinaceum	La Réunion	France	Mascarene Islands	apterous
RTIB00034_01	RTIB00034_0127	Melanaphis sacchari	04/02/2010	Sorghum arundinaceum	La Réunion	France	Mascarene Islands	apterous
RTIB00034_01	RTIB00034_0128	Melanaphis sacchari	04/02/2010	Sorghum arundinaceum	La Réunion	France	Mascarene Islands	apterous
RTIB00034_01	RTIB00034_0129	Melanaphis sacchari	04/02/2010	Sorghum arundinaceum	La Réunion	France	Mascarene Islands	apterous
RTIB00035_01	RTIB00035_0101	Melanaphis sacchari	11/02/2010	Sorghum arundinaceum	La Réunion	France	Mascarene Islands	apterous
RTIB00035_01	RTIB00035_0102	Melanaphis sacchari	11/02/2010	Sorghum arundinaceum	La Réunion	France	Mascarene Islands	apterous
RTIB00035_01	RTIB00035_0103	Melanaphis sacchari	11/02/2010	Sorghum arundinaceum	La Réunion	France	Mascarene Islands	apterous
RTIB00035_01	RTIB00035_0104	Melanaphis sacchari	11/02/2010	Sorghum arundinaceum	La Réunion	France	Mascarene Islands	apterous
RTIB00035_01	RTIB00035_0105	Melanaphis sacchari	11/02/2010	Sorghum arundinaceum	La Réunion	France	Mascarene Islands	apterous
RTIB00035_01	RTIB00035_0106	Melanaphis sacchari	11/02/2010	Sorghum arundinaceum	La Réunion	France	Mascarene Islands	apterous
RTIB00035_01	RTIB00035_0107	Melanaphis sacchari	11/02/2010	Sorghum arundinaceum	La Réunion	France	Mascarene Islands	apterous
RTIB00035_01	RTIB00035_0108	Melanaphis sacchari	11/02/2010	Sorghum arundinaceum	La Réunion	France	Mascarene Islands	apterous
RTIB00035_01	RTIB00035_0109	Melanaphis sacchari	11/02/2010	Sorghum arundinaceum	La Réunion	France	Mascarene Islands	apterous
RTIB00035_01	RTIB00035_0110	Melanaphis sacchari	11/02/2010	Sorghum arundinaceum	La Réunion	France	Mascarene Islands	apterous
RTIB00035_01	RTIB00035_0111	Melanaphis sacchari	11/02/2010	Sorghum arundinaceum	La Réunion	France	Mascarene Islands	apterous
RTIB00035_01	RTIB00035_0112	Melanaphis sacchari	11/02/2010	Sorghum arundinaceum	La Réunion	France	Mascarene Islands	apterous
RTIB00035_01	RTIB00035_0113	Melanaphis sacchari	11/02/2010	Sorghum arundinaceum	La Réunion	France	Mascarene Islands	apterous
RTIB00035_01	RTIB00035_0114	Melanaphis sacchari	11/02/2010	Sorghum arundinaceum	La Réunion	France	Mascarene Islands	apterous
RTIB00035_01	RTIB00035_0115	Melanaphis sacchari	11/02/2010	Sorghum arundinaceum	La Réunion	France	Mascarene Islands	apterous
RTIB00035_01	RTIB00035_0116	Melanaphis sacchari	11/02/2010	Sorghum arundinaceum	La Réunion	France	Mascarene Islands	apterous
RTIB00035_01	RTIB00035_0117	Melanaphis sacchari	11/02/2010	Sorghum arundinaceum	La Réunion	France	Mascarene Islands	apterous
RTIB00035_01	RTIB00035_0118	Melanaphis sacchari	11/02/2010	Sorghum arundinaceum	La Réunion	France	Mascarene Islands	apterous
RTIB00035_01	RTIB00035_0119	Melanaphis sacchari	11/02/2010	Sorghum arundinaceum	La Réunion	France	Mascarene Islands	apterous
RTIB00035_01	RTIB00035_0120	Melanaphis sacchari	11/02/2010	Sorghum arundinaceum	La Réunion	France	Mascarene Islands	apterous
RTIB00035_01	RTIB00035_0121	Melanaphis sacchari	11/02/2010	Sorghum arundinaceum	La Réunion	France	Mascarene Islands	apterous
RTIB00035_01	RTIB00035_0122	Melanaphis sacchari	11/02/2010	Sorghum arundinaceum	La Réunion	France	Mascarene Islands	apterous
RTIB00035_01	RTIB00035_0123	Melanaphis sacchari	11/02/2010	Sorghum arundinaceum	La Réunion	France	Mascarene Islands	apterous	KJ083123			MT847414
RTIB00035_01	RTIB00035_0124	Melanaphis sacchari	11/02/2010	Sorghum arundinaceum	La Réunion	France	Mascarene Islands	apterous
RTIB00035_01	RTIB00035_0125	Melanaphis sacchari	11/02/2010	Sorghum arundinaceum	La Réunion	France	Mascarene Islands	apterous
RTIB00036_01	RTIB00036_0101	Melanaphis sacchari	16/02/2010	Sorghum arundinaceum	La Réunion	France	Mascarene Islands	apterous
RTIB00036_01	RTIB00036_0102	Melanaphis sacchari	16/02/2010	Sorghum arundinaceum	La Réunion	France	Mascarene Islands	apterous
RTIB00036_01	RTIB00036_0103	Melanaphis sacchari	16/02/2010	Sorghum arundinaceum	La Réunion	France	Mascarene Islands	apterous
RTIB00036_01	RTIB00036_0104	Melanaphis sacchari	16/02/2010	Sorghum arundinaceum	La Réunion	France	Mascarene Islands	apterous
RTIB00036_01	RTIB00036_0105	Melanaphis sacchari	16/02/2010	Sorghum arundinaceum	La Réunion	France	Mascarene Islands	apterous
RTIB00036_01	RTIB00036_0106	Melanaphis sacchari	16/02/2010	Sorghum arundinaceum	La Réunion	France	Mascarene Islands	apterous
RTIB00036_01	RTIB00036_0107	Melanaphis sacchari	16/02/2010	Sorghum arundinaceum	La Réunion	France	Mascarene Islands	apterous
RTIB00036_01	RTIB00036_0108	Melanaphis sacchari	16/02/2010	Sorghum arundinaceum	La Réunion	France	Mascarene Islands	apterous
RTIB00036_01	RTIB00036_0109	Melanaphis sacchari	16/02/2010	Sorghum arundinaceum	La Réunion	France	Mascarene Islands	apterous
RTIB00036_01	RTIB00036_0110	Melanaphis sacchari	16/02/2010	Sorghum arundinaceum	La Réunion	France	Mascarene Islands	apterous
RTIB00036_01	RTIB00036_0111	Melanaphis sacchari	16/02/2010	Sorghum arundinaceum	La Réunion	France	Mascarene Islands	apterous
RTIB00036_01	RTIB00036_0112	Melanaphis sacchari	16/02/2010	Sorghum arundinaceum	La Réunion	France	Mascarene Islands	apterous
RTIB00036_01	RTIB00036_0113	Melanaphis sacchari	16/02/2010	Sorghum arundinaceum	La Réunion	France	Mascarene Islands	apterous
RTIB00036_01	RTIB00036_0114	Melanaphis sacchari	16/02/2010	Sorghum arundinaceum	La Réunion	France	Mascarene Islands	apterous
RTIB00036_01	RTIB00036_0115	Melanaphis sacchari	16/02/2010	Sorghum arundinaceum	La Réunion	France	Mascarene Islands	apterous
RTIB00036_01	RTIB00036_0116	Melanaphis sacchari	16/02/2010	Sorghum arundinaceum	La Réunion	France	Mascarene Islands	apterous
RTIB00036_01	RTIB00036_0117	Melanaphis sacchari	16/02/2010	Sorghum arundinaceum	La Réunion	France	Mascarene Islands	apterous
RTIB00036_01	RTIB00036_0118	Melanaphis sacchari	16/02/2010	Sorghum arundinaceum	La Réunion	France	Mascarene Islands	apterous
RTIB00036_01	RTIB00036_0119	Melanaphis sacchari	16/02/2010	Sorghum arundinaceum	La Réunion	France	Mascarene Islands	apterous
RTIB00036_01	RTIB00036_0120	Melanaphis sacchari	16/02/2010	Sorghum arundinaceum	La Réunion	France	Mascarene Islands	apterous
RTIB00036_01	RTIB00036_0121	Melanaphis sacchari	16/02/2010	Sorghum arundinaceum	La Réunion	France	Mascarene Islands	apterous
RTIB00036_01	RTIB00036_0122	Melanaphis sacchari	16/02/2010	Sorghum arundinaceum	La Réunion	France	Mascarene Islands	apterous
RTIB00036_01	RTIB00036_0123	Melanaphis sacchari	16/02/2010	Sorghum arundinaceum	La Réunion	France	Mascarene Islands	apterous
RTIB00036_01	RTIB00036_0124	Melanaphis sacchari	16/02/2010	Sorghum arundinaceum	La Réunion	France	Mascarene Islands	apterous
RTIB00036_01	RTIB00036_0125	Melanaphis sacchari	16/02/2010	Sorghum arundinaceum	La Réunion	France	Mascarene Islands	apterous
RTIB00036_01	RTIB00036_0126	Melanaphis sacchari	16/02/2010	Sorghum arundinaceum	La Réunion	France	Mascarene Islands	apterous
RTIB00036_01	RTIB00036_0127	Melanaphis sacchari	16/02/2010	Sorghum arundinaceum	La Réunion	France	Mascarene Islands	apterous
RTIB00036_01	RTIB00036_0128	Melanaphis sacchari	16/02/2010	Sorghum arundinaceum	La Réunion	France	Mascarene Islands	apterous
RTIB00036_01	RTIB00036_0129	Melanaphis sacchari	16/02/2010	Sorghum arundinaceum	La Réunion	France	Mascarene Islands	apterous
RTIB00036_01	RTIB00036_0130	Melanaphis sacchari	16/02/2010	Sorghum arundinaceum	La Réunion	France	Mascarene Islands	apterous
RTIB00036_01	RTIB00036_0131	Melanaphis sacchari	16/02/2010	Sorghum arundinaceum	La Réunion	France	Mascarene Islands	apterous
RTIB00036_01	RTIB00036_0132	Melanaphis sacchari	16/02/2010	Sorghum arundinaceum	La Réunion	France	Mascarene Islands	apterous
RTIB00037_01	RTIB00037_0101	Melanaphis sacchari	31/03/2010	Sorghum arundinaceum	La Réunion	France	Mascarene Islands	apterous
RTIB00037_01	RTIB00037_0102	Melanaphis sacchari	31/03/2010	Sorghum arundinaceum	La Réunion	France	Mascarene Islands	apterous
RTIB00037_01	RTIB00037_0103	Melanaphis sacchari	31/03/2010	Sorghum arundinaceum	La Réunion	France	Mascarene Islands	apterous
RTIB00037_01	RTIB00037_0104	Melanaphis sacchari	31/03/2010	Sorghum arundinaceum	La Réunion	France	Mascarene Islands	apterous
RTIB00037_01	RTIB00037_0105	Melanaphis sacchari	31/03/2010	Sorghum arundinaceum	La Réunion	France	Mascarene Islands	apterous
RTIB00037_01	RTIB00037_0106	Melanaphis sacchari	31/03/2010	Sorghum arundinaceum	La Réunion	France	Mascarene Islands	apterous
RTIB00037_01	RTIB00037_0107	Melanaphis sacchari	31/03/2010	Sorghum arundinaceum	La Réunion	France	Mascarene Islands	apterous
RTIB00037_01	RTIB00037_0108	Melanaphis sacchari	31/03/2010	Sorghum arundinaceum	La Réunion	France	Mascarene Islands	apterous
RTIB00037_01	RTIB00037_0109	Melanaphis sacchari	31/03/2010	Sorghum arundinaceum	La Réunion	France	Mascarene Islands	apterous
RTIB00037_01	RTIB00037_0110	Melanaphis sacchari	31/03/2010	Sorghum arundinaceum	La Réunion	France	Mascarene Islands	apterous
RTIB00037_01	RTIB00037_0111	Melanaphis sacchari	31/03/2010	Sorghum arundinaceum	La Réunion	France	Mascarene Islands	apterous
RTIB00037_01	RTIB00037_0112	Melanaphis sacchari	31/03/2010	Sorghum arundinaceum	La Réunion	France	Mascarene Islands	apterous
RTIB00037_01	RTIB00037_0113	Melanaphis sacchari	31/03/2010	Sorghum arundinaceum	La Réunion	France	Mascarene Islands	apterous
RTIB00037_01	RTIB00037_0114	Melanaphis sacchari	31/03/2010	Sorghum arundinaceum	La Réunion	France	Mascarene Islands	apterous
RTIB00037_01	RTIB00037_0115	Melanaphis sacchari	31/03/2010	Sorghum arundinaceum	La Réunion	France	Mascarene Islands	apterous
RTIB00037_01	RTIB00037_0116	Melanaphis sacchari	31/03/2010	Sorghum arundinaceum	La Réunion	France	Mascarene Islands	apterous
RTIB00037_01	RTIB00037_0117	Melanaphis sacchari	31/03/2010	Sorghum arundinaceum	La Réunion	France	Mascarene Islands	apterous
RTIB00037_01	RTIB00037_0118	Melanaphis sacchari	31/03/2010	Sorghum arundinaceum	La Réunion	France	Mascarene Islands	apterous
RTIB00037_01	RTIB00037_0119	Melanaphis sacchari	31/03/2010	Sorghum arundinaceum	La Réunion	France	Mascarene Islands	apterous
RTIB00037_01	RTIB00037_0120	Melanaphis sacchari	31/03/2010	Sorghum arundinaceum	La Réunion	France	Mascarene Islands	apterous
RTIB00037_01	RTIB00037_0121	Melanaphis sacchari	31/03/2010	Sorghum arundinaceum	La Réunion	France	Mascarene Islands	apterous
RTIB00037_01	RTIB00037_0122	Melanaphis sacchari	31/03/2010	Sorghum arundinaceum	La Réunion	France	Mascarene Islands	apterous
RTIB00037_01	RTIB00037_0123	Melanaphis sacchari	31/03/2010	Sorghum arundinaceum	La Réunion	France	Mascarene Islands	apterous
RTIB00037_01	RTIB00037_0124	Melanaphis sacchari	31/03/2010	Sorghum arundinaceum	La Réunion	France	Mascarene Islands	apterous
RTIB00037_01	RTIB00037_0125	Melanaphis sacchari	31/03/2010	Sorghum arundinaceum	La Réunion	France	Mascarene Islands	apterous	KJ083122			MT847415
RTIB00037_01	RTIB00037_0126	Melanaphis sacchari	31/03/2010	Sorghum arundinaceum	La Réunion	France	Mascarene Islands	apterous
RTIB00037_01	RTIB00037_0127	Melanaphis sacchari	31/03/2010	Sorghum arundinaceum	La Réunion	France	Mascarene Islands	apterous
RTIB00037_01	RTIB00037_0128	Melanaphis sacchari	31/03/2010	Sorghum arundinaceum	La Réunion	France	Mascarene Islands	apterous
RTIB00037_01	RTIB00037_0129	Melanaphis sacchari	31/03/2010	Sorghum arundinaceum	La Réunion	France	Mascarene Islands	apterous
RTIB00037_01	RTIB00037_0130	Melanaphis sacchari	31/03/2010	Sorghum arundinaceum	La Réunion	France	Mascarene Islands	apterous
RTIB00038_01	RTIB00038_0101	Melanaphis sacchari	30/03/2010	Sorghum arundinaceum	La Réunion	France	Mascarene Islands	apterous
RTIB00038_01	RTIB00038_0102	Melanaphis sacchari	30/03/2010	Sorghum arundinaceum	La Réunion	France	Mascarene Islands	apterous
RTIB00038_01	RTIB00038_0103	Melanaphis sacchari	30/03/2010	Sorghum arundinaceum	La Réunion	France	Mascarene Islands	apterous
RTIB00038_01	RTIB00038_0104	Melanaphis sacchari	30/03/2010	Sorghum arundinaceum	La Réunion	France	Mascarene Islands	apterous
RTIB00038_01	RTIB00038_0105	Melanaphis sacchari	30/03/2010	Sorghum arundinaceum	La Réunion	France	Mascarene Islands	apterous
RTIB00038_01	RTIB00038_0106	Melanaphis sacchari	30/03/2010	Sorghum arundinaceum	La Réunion	France	Mascarene Islands	apterous
RTIB00038_01	RTIB00038_0107	Melanaphis sacchari	30/03/2010	Sorghum arundinaceum	La Réunion	France	Mascarene Islands	apterous	KJ083121			MT847416
RTIB00038_01	RTIB00038_0108	Melanaphis sacchari	30/03/2010	Sorghum arundinaceum	La Réunion	France	Mascarene Islands	apterous
RTIB00038_01	RTIB00038_0109	Melanaphis sacchari	30/03/2010	Sorghum arundinaceum	La Réunion	France	Mascarene Islands	apterous
RTIB00038_01	RTIB00038_0110	Melanaphis sacchari	30/03/2010	Sorghum arundinaceum	La Réunion	France	Mascarene Islands	apterous
RTIB00038_01	RTIB00038_0111	Melanaphis sacchari	30/03/2010	Sorghum arundinaceum	La Réunion	France	Mascarene Islands	apterous
RTIB00038_01	RTIB00038_0112	Melanaphis sacchari	30/03/2010	Sorghum arundinaceum	La Réunion	France	Mascarene Islands	apterous
RTIB00038_01	RTIB00038_0113	Melanaphis sacchari	30/03/2010	Sorghum arundinaceum	La Réunion	France	Mascarene Islands	apterous
RTIB00038_01	RTIB00038_0114	Melanaphis sacchari	30/03/2010	Sorghum arundinaceum	La Réunion	France	Mascarene Islands	apterous
RTIB00038_01	RTIB00038_0115	Melanaphis sacchari	30/03/2010	Sorghum arundinaceum	La Réunion	France	Mascarene Islands	apterous
RTIB00038_01	RTIB00038_0116	Melanaphis sacchari	30/03/2010	Sorghum arundinaceum	La Réunion	France	Mascarene Islands	apterous
RTIB00038_01	RTIB00038_0117	Melanaphis sacchari	30/03/2010	Sorghum arundinaceum	La Réunion	France	Mascarene Islands	apterous
RTIB00038_01	RTIB00038_0118	Melanaphis sacchari	30/03/2010	Sorghum arundinaceum	La Réunion	France	Mascarene Islands	apterous
RTIB00038_01	RTIB00038_0119	Melanaphis sacchari	30/03/2010	Sorghum arundinaceum	La Réunion	France	Mascarene Islands	apterous
RTIB00038_01	RTIB00038_0120	Melanaphis sacchari	30/03/2010	Sorghum arundinaceum	La Réunion	France	Mascarene Islands	apterous
RTIB00038_01	RTIB00038_0121	Melanaphis sacchari	30/03/2010	Sorghum arundinaceum	La Réunion	France	Mascarene Islands	apterous
RTIB00038_01	RTIB00038_0122	Melanaphis sacchari	30/03/2010	Sorghum arundinaceum	La Réunion	France	Mascarene Islands	apterous
RTIB00038_01	RTIB00038_0123	Melanaphis sacchari	30/03/2010	Sorghum arundinaceum	La Réunion	France	Mascarene Islands	apterous
RTIB00038_01	RTIB00038_0124	Melanaphis sacchari	30/03/2010	Sorghum arundinaceum	La Réunion	France	Mascarene Islands	apterous
RTIB00038_01	RTIB00038_0125	Melanaphis sacchari	30/03/2010	Sorghum arundinaceum	La Réunion	France	Mascarene Islands	apterous
RTIB00038_01	RTIB00038_0126	Melanaphis sacchari	30/03/2010	Sorghum arundinaceum	La Réunion	France	Mascarene Islands	apterous
RTIB00038_01	RTIB00038_0127	Melanaphis sacchari	30/03/2010	Sorghum arundinaceum	La Réunion	France	Mascarene Islands	apterous
RTIB00038_01	RTIB00038_0128	Melanaphis sacchari	30/03/2010	Sorghum arundinaceum	La Réunion	France	Mascarene Islands	apterous
RTIB00038_01	RTIB00038_0129	Melanaphis sacchari	30/03/2010	Sorghum arundinaceum	La Réunion	France	Mascarene Islands	apterous
RTIB00038_01	RTIB00038_0130	Melanaphis sacchari	30/03/2010	Sorghum arundinaceum	La Réunion	France	Mascarene Islands	apterous
RTIB00038_01	RTIB00038_0131	Melanaphis sacchari	30/03/2010	Sorghum arundinaceum	La Réunion	France	Mascarene Islands	apterous
RTIB00038_01	RTIB00038_0132	Melanaphis sacchari	30/03/2010	Sorghum arundinaceum	La Réunion	France	Mascarene Islands	apterous
RTIB00039_01	RTIB00039_0101	Melanaphis sacchari	07/04/2010	Sorghum arundinaceum	La Réunion	France	Mascarene Islands	apterous
RTIB00039_01	RTIB00039_0102	Melanaphis sacchari	07/04/2010	Sorghum arundinaceum	La Réunion	France	Mascarene Islands	apterous
RTIB00039_01	RTIB00039_0103	Melanaphis sacchari	07/04/2010	Sorghum arundinaceum	La Réunion	France	Mascarene Islands	apterous
RTIB00039_01	RTIB00039_0104	Melanaphis sacchari	07/04/2010	Sorghum arundinaceum	La Réunion	France	Mascarene Islands	apterous
RTIB00039_01	RTIB00039_0105	Melanaphis sacchari	07/04/2010	Sorghum arundinaceum	La Réunion	France	Mascarene Islands	apterous
RTIB00039_01	RTIB00039_0106	Melanaphis sacchari	07/04/2010	Sorghum arundinaceum	La Réunion	France	Mascarene Islands	apterous
RTIB00039_01	RTIB00039_0107	Melanaphis sacchari	07/04/2010	Sorghum arundinaceum	La Réunion	France	Mascarene Islands	apterous
RTIB00039_01	RTIB00039_0108	Melanaphis sacchari	07/04/2010	Sorghum arundinaceum	La Réunion	France	Mascarene Islands	apterous
RTIB00039_01	RTIB00039_0109	Melanaphis sacchari	07/04/2010	Sorghum arundinaceum	La Réunion	France	Mascarene Islands	apterous
RTIB00039_01	RTIB00039_0110	Melanaphis sacchari	07/04/2010	Sorghum arundinaceum	La Réunion	France	Mascarene Islands	apterous
RTIB00039_01	RTIB00039_0111	Melanaphis sacchari	07/04/2010	Sorghum arundinaceum	La Réunion	France	Mascarene Islands	apterous
RTIB00039_01	RTIB00039_0112	Melanaphis sacchari	07/04/2010	Sorghum arundinaceum	La Réunion	France	Mascarene Islands	apterous
RTIB00039_01	RTIB00039_0113	Melanaphis sacchari	07/04/2010	Sorghum arundinaceum	La Réunion	France	Mascarene Islands	apterous
RTIB00039_01	RTIB00039_0114	Melanaphis sacchari	07/04/2010	Sorghum arundinaceum	La Réunion	France	Mascarene Islands	apterous
RTIB00039_01	RTIB00039_0115	Melanaphis sacchari	07/04/2010	Sorghum arundinaceum	La Réunion	France	Mascarene Islands	apterous
RTIB00039_01	RTIB00039_0116	Melanaphis sacchari	07/04/2010	Sorghum arundinaceum	La Réunion	France	Mascarene Islands	apterous
RTIB00039_01	RTIB00039_0117	Melanaphis sacchari	07/04/2010	Sorghum arundinaceum	La Réunion	France	Mascarene Islands	apterous
RTIB00039_01	RTIB00039_0118	Melanaphis sacchari	07/04/2010	Sorghum arundinaceum	La Réunion	France	Mascarene Islands	apterous
RTIB00039_01	RTIB00039_0119	Melanaphis sacchari	07/04/2010	Sorghum arundinaceum	La Réunion	France	Mascarene Islands	apterous
RTIB00039_01	RTIB00039_0120	Melanaphis sacchari	07/04/2010	Sorghum arundinaceum	La Réunion	France	Mascarene Islands	apterous
RTIB00039_01	RTIB00039_0121	Melanaphis sacchari	07/04/2010	Sorghum arundinaceum	La Réunion	France	Mascarene Islands	apterous
RTIB00039_01	RTIB00039_0122	Melanaphis sacchari	07/04/2010	Sorghum arundinaceum	La Réunion	France	Mascarene Islands	apterous
RTIB00039_01	RTIB00039_0123	Melanaphis sacchari	07/04/2010	Sorghum arundinaceum	La Réunion	France	Mascarene Islands	apterous
RTIB00039_01	RTIB00039_0124	Melanaphis sacchari	07/04/2010	Sorghum arundinaceum	La Réunion	France	Mascarene Islands	apterous
RTIB00040_01	RTIB00040_0101	Melanaphis sacchari	08/04/2010	Sorghum arundinaceum	La Réunion	France	Mascarene Islands	apterous
RTIB00040_01	RTIB00040_0102	Melanaphis sacchari	08/04/2010	Sorghum arundinaceum	La Réunion	France	Mascarene Islands	apterous
RTIB00040_01	RTIB00040_0103	Melanaphis sacchari	08/04/2010	Sorghum arundinaceum	La Réunion	France	Mascarene Islands	apterous
RTIB00040_01	RTIB00040_0104	Melanaphis sacchari	08/04/2010	Sorghum arundinaceum	La Réunion	France	Mascarene Islands	apterous
RTIB00040_01	RTIB00040_0105	Melanaphis sacchari	08/04/2010	Sorghum arundinaceum	La Réunion	France	Mascarene Islands	apterous
RTIB00040_01	RTIB00040_0106	Melanaphis sacchari	08/04/2010	Sorghum arundinaceum	La Réunion	France	Mascarene Islands	apterous
RTIB00040_01	RTIB00040_0107	Melanaphis sacchari	08/04/2010	Sorghum arundinaceum	La Réunion	France	Mascarene Islands	apterous
RTIB00040_01	RTIB00040_0108	Melanaphis sacchari	08/04/2010	Sorghum arundinaceum	La Réunion	France	Mascarene Islands	apterous	KJ083120
RTIB00040_01	RTIB00040_0109	Melanaphis sacchari	08/04/2010	Sorghum arundinaceum	La Réunion	France	Mascarene Islands	apterous
RTIB00040_01	RTIB00040_0110	Melanaphis sacchari	08/04/2010	Sorghum arundinaceum	La Réunion	France	Mascarene Islands	apterous
RTIB00040_01	RTIB00040_0111	Melanaphis sacchari	08/04/2010	Sorghum arundinaceum	La Réunion	France	Mascarene Islands	apterous
RTIB00040_01	RTIB00040_0112	Melanaphis sacchari	08/04/2010	Sorghum arundinaceum	La Réunion	France	Mascarene Islands	apterous
RTIB00040_01	RTIB00040_0113	Melanaphis sacchari	08/04/2010	Sorghum arundinaceum	La Réunion	France	Mascarene Islands	apterous
RTIB00040_01	RTIB00040_0114	Melanaphis sacchari	08/04/2010	Sorghum arundinaceum	La Réunion	France	Mascarene Islands	apterous
RTIB00040_01	RTIB00040_0115	Melanaphis sacchari	08/04/2010	Sorghum arundinaceum	La Réunion	France	Mascarene Islands	apterous
RTIB00040_01	RTIB00040_0116	Melanaphis sacchari	08/04/2010	Sorghum arundinaceum	La Réunion	France	Mascarene Islands	apterous
RTIB00040_01	RTIB00040_0117	Melanaphis sacchari	08/04/2010	Sorghum arundinaceum	La Réunion	France	Mascarene Islands	apterous
RTIB00040_01	RTIB00040_0118	Melanaphis sacchari	08/04/2010	Sorghum arundinaceum	La Réunion	France	Mascarene Islands	apterous
RTIB00040_01	RTIB00040_0119	Melanaphis sacchari	08/04/2010	Sorghum arundinaceum	La Réunion	France	Mascarene Islands	apterous
RTIB00040_01	RTIB00040_0120	Melanaphis sacchari	08/04/2010	Sorghum arundinaceum	La Réunion	France	Mascarene Islands	apterous
RTIB00040_01	RTIB00040_0121	Melanaphis sacchari	08/04/2010	Sorghum arundinaceum	La Réunion	France	Mascarene Islands	apterous
RTIB00040_01	RTIB00040_0122	Melanaphis sacchari	08/04/2010	Sorghum arundinaceum	La Réunion	France	Mascarene Islands	apterous
RTIB00040_01	RTIB00040_0123	Melanaphis sacchari	08/04/2010	Sorghum arundinaceum	La Réunion	France	Mascarene Islands	apterous
RTIB00040_01	RTIB00040_0124	Melanaphis sacchari	08/04/2010	Sorghum arundinaceum	La Réunion	France	Mascarene Islands	apterous
RTIB00040_01	RTIB00040_0125	Melanaphis sacchari	08/04/2010	Sorghum arundinaceum	La Réunion	France	Mascarene Islands	apterous
RTIB00040_01	RTIB00040_0126	Melanaphis sacchari	08/04/2010	Sorghum arundinaceum	La Réunion	France	Mascarene Islands	apterous
RTIB00040_01	RTIB00040_0127	Melanaphis sacchari	08/04/2010	Sorghum arundinaceum	La Réunion	France	Mascarene Islands	apterous
RTIB00040_01	RTIB00040_0128	Melanaphis sacchari	08/04/2010	Sorghum arundinaceum	La Réunion	France	Mascarene Islands	apterous
RTIB00040_01	RTIB00040_0129	Melanaphis sacchari	08/04/2010	Sorghum arundinaceum	La Réunion	France	Mascarene Islands	apterous
RTIB00040_01	RTIB00040_0130	Melanaphis sacchari	08/04/2010	Sorghum arundinaceum	La Réunion	France	Mascarene Islands	apterous	KJ083119			MT847422
RTIB00040_01	RTIB00040_0131	Melanaphis sacchari	08/04/2010	Sorghum arundinaceum	La Réunion	France	Mascarene Islands	apterous
RTIB00041_01	RTIB00041_0101	Melanaphis sacchari	07/04/2010	Sorghum arundinaceum	La Réunion	France	Mascarene Islands	apterous
RTIB00041_01	RTIB00041_0102	Melanaphis sacchari	07/04/2010	Sorghum arundinaceum	La Réunion	France	Mascarene Islands	apterous
RTIB00041_01	RTIB00041_0103	Melanaphis sacchari	07/04/2010	Sorghum arundinaceum	La Réunion	France	Mascarene Islands	apterous
RTIB00041_01	RTIB00041_0104	Melanaphis sacchari	07/04/2010	Sorghum arundinaceum	La Réunion	France	Mascarene Islands	apterous
RTIB00041_01	RTIB00041_0105	Melanaphis sacchari	07/04/2010	Sorghum arundinaceum	La Réunion	France	Mascarene Islands	apterous
RTIB00041_01	RTIB00041_0106	Melanaphis sacchari	07/04/2010	Sorghum arundinaceum	La Réunion	France	Mascarene Islands	apterous
RTIB00041_01	RTIB00041_0107	Melanaphis sacchari	07/04/2010	Sorghum arundinaceum	La Réunion	France	Mascarene Islands	apterous
RTIB00041_01	RTIB00041_0108	Melanaphis sacchari	07/04/2010	Sorghum arundinaceum	La Réunion	France	Mascarene Islands	apterous
RTIB00041_01	RTIB00041_0109	Melanaphis sacchari	07/04/2010	Sorghum arundinaceum	La Réunion	France	Mascarene Islands	apterous
RTIB00041_01	RTIB00041_0110	Melanaphis sacchari	07/04/2010	Sorghum arundinaceum	La Réunion	France	Mascarene Islands	apterous
RTIB00041_01	RTIB00041_0111	Melanaphis sacchari	07/04/2010	Sorghum arundinaceum	La Réunion	France	Mascarene Islands	apterous
RTIB00041_01	RTIB00041_0112	Melanaphis sacchari	07/04/2010	Sorghum arundinaceum	La Réunion	France	Mascarene Islands	apterous
RTIB00041_01	RTIB00041_0113	Melanaphis sacchari	07/04/2010	Sorghum arundinaceum	La Réunion	France	Mascarene Islands	apterous
RTIB00041_01	RTIB00041_0114	Melanaphis sacchari	07/04/2010	Sorghum arundinaceum	La Réunion	France	Mascarene Islands	apterous
RTIB00041_01	RTIB00041_0115	Melanaphis sacchari	07/04/2010	Sorghum arundinaceum	La Réunion	France	Mascarene Islands	apterous
RTIB00041_01	RTIB00041_0116	Melanaphis sacchari	07/04/2010	Sorghum arundinaceum	La Réunion	France	Mascarene Islands	apterous
RTIB00041_01	RTIB00041_0117	Melanaphis sacchari	07/04/2010	Sorghum arundinaceum	La Réunion	France	Mascarene Islands	apterous
RTIB00041_01	RTIB00041_0118	Melanaphis sacchari	07/04/2010	Sorghum arundinaceum	La Réunion	France	Mascarene Islands	apterous
RTIB00041_01	RTIB00041_0119	Melanaphis sacchari	07/04/2010	Sorghum arundinaceum	La Réunion	France	Mascarene Islands	apterous
RTIB00041_01	RTIB00041_0120	Melanaphis sacchari	07/04/2010	Sorghum arundinaceum	La Réunion	France	Mascarene Islands	apterous
RTIB00041_01	RTIB00041_0121	Melanaphis sacchari	07/04/2010	Sorghum arundinaceum	La Réunion	France	Mascarene Islands	apterous
RTIB00041_01	RTIB00041_0122	Melanaphis sacchari	07/04/2010	Sorghum arundinaceum	La Réunion	France	Mascarene Islands	apterous
RTIB00041_01	RTIB00041_0123	Melanaphis sacchari	07/04/2010	Sorghum arundinaceum	La Réunion	France	Mascarene Islands	apterous
RTIB00041_01	RTIB00041_0124	Melanaphis sacchari	07/04/2010	Sorghum arundinaceum	La Réunion	France	Mascarene Islands	apterous
RTIB00041_01	RTIB00041_0125	Melanaphis sacchari	07/04/2010	Sorghum arundinaceum	La Réunion	France	Mascarene Islands	apterous
RTIB00041_01	RTIB00041_0126	Melanaphis sacchari	07/04/2010	Sorghum arundinaceum	La Réunion	France	Mascarene Islands	apterous
RTIB00041_01	RTIB00041_0127	Melanaphis sacchari	07/04/2010	Sorghum arundinaceum	La Réunion	France	Mascarene Islands	apterous
SNIB00003_01	SNIB00003_01_100	Melanaphis sorghi	11/09/2007	Saccharum		Benin	West Africa	apterous
SNIB00003_01	SNIB00003_01_101	Melanaphis sorghi	11/09/2007	Saccharum		Benin	West Africa	apterous
SNIB00003_01	SNIB00003_01_102	Melanaphis sorghi	11/09/2007	Saccharum		Benin	West Africa	apterous
SNIB00003_01	SNIB00003_01_103	Melanaphis sorghi	11/09/2007	Saccharum		Benin	West Africa	apterous
SNIB00003_01	SNIB00003_01_104	Melanaphis sorghi	11/09/2007	Saccharum		Benin	West Africa	apterous
SNIB00003_01	SNIB00003_01_105	Melanaphis sorghi	11/09/2007	Saccharum		Benin	West Africa	apterous
SNIB00003_01	SNIB00003_01_106	Melanaphis sorghi	11/09/2007	Saccharum		Benin	West Africa	apterous
SNIB00003_01	SNIB00003_01_107	Melanaphis sorghi	11/09/2007	Saccharum		Benin	West Africa	apterous
SNIB00003_01	SNIB00003_01_108	Melanaphis sorghi	11/09/2007	Saccharum		Benin	West Africa	apterous
SNIB00003_01	SNIB00003_01_109	Melanaphis sorghi	11/09/2007	Saccharum		Benin	West Africa	apterous
SNIB00003_01	SNIB00003_01_110	Melanaphis sorghi	11/09/2007	Saccharum		Benin	West Africa	apterous
SNIB00003_01	SNIB00003_01_111	Melanaphis sorghi	11/09/2007	Saccharum		Benin	West Africa	apterous
SNIB00003_01	SNIB00003_01_112	Melanaphis sorghi	11/09/2007	Saccharum		Benin	West Africa	apterous
SNIB00003_01	SNIB00003_01_113	Melanaphis sorghi	11/09/2007	Saccharum		Benin	West Africa	apterous
SNIB00003_01	SNIB00003_01_114	Melanaphis sorghi	11/09/2007	Saccharum		Benin	West Africa	apterous
SNIB00003_01	SNIB00003_0101	Melanaphis sorghi	11/09/2007	Saccharum		Benin	West Africa	apterous		MT847379
SNIB00003_01	SNIB00003_0102	Melanaphis sorghi	11/09/2007	Saccharum		Benin	West Africa	apterous		MT847337
SNIB00003_01	SNIB00003_0103	Melanaphis sorghi	11/09/2007	Saccharum		Benin	West Africa	apterous	MT813585	MT847338				MT821401
SNIB00003_01	SNIB00003_0105	Melanaphis sorghi	11/09/2007	Saccharum		Benin	West Africa	apterous	MT813586					MT821372
SNIB00003_01	SNIB00003_0110	Melanaphis sorghi	11/09/2007	Saccharum		Benin	West Africa	apterous	KJ083153
SNIB00003_01	SNIB00003_0111	Melanaphis sorghi	11/09/2007	Saccharum		Benin	West Africa	apterous	KJ083154
SNIB00003_01	SNIB00003_0112	Melanaphis sorghi	11/09/2007	Saccharum		Benin	West Africa	apterous	KJ083155			MT847430
SNIB00003_01	SNIB00003_0113	Melanaphis sorghi	11/09/2007	Saccharum		Benin	West Africa	apterous	MT813563	MT847339				MT821373
SNIB00003_01	SNIB00003_0114	Melanaphis sorghi	11/09/2007	Saccharum		Benin	West Africa	apterous	KJ083147	MT847370	MT847551		MT821330	MT821402
SNIB00003_01	SNIB00003_0115	Melanaphis sorghi	11/09/2007	Saccharum		Benin	West Africa	apterous	KJ083148	MT847369	MT847550		MT821329	MT821403
SNIB00003_01	SNIB00003_0116	Melanaphis sorghi	11/09/2007	Saccharum		Benin	West Africa	apterous	KJ083149	MT847368	MT847549		MT821328
SNIB00003_01	SNIB00003_0117	Melanaphis sorghi	11/09/2007	Saccharum		Benin	West Africa	apterous	KJ083152	MT847325	MT847560		MT821325	MT821359
SNIB00003_01	SNIB00003_0118	Melanaphis sorghi	11/09/2007	Saccharum		Benin	West Africa	apterous	KJ083151	MT847326	MT847559		MT821326	MT821360
SNIB00003_01	SNIB00003_0119	Melanaphis sorghi	11/09/2007	Saccharum		Benin	West Africa	apterous	KJ083150	MT847327	MT847548		MT821327
SNIB00003_01	SNIB00003_0120	Melanaphis sorghi	11/09/2007	Saccharum		Benin	West Africa	apterous
SNIB00003_01	SNIB00003_0121	Melanaphis sorghi	11/09/2007	Saccharum		Benin	West Africa	apterous
SNIB00003_01	SNIB00003_0122	Melanaphis sorghi	11/09/2007	Saccharum		Benin	West Africa	apterous
SNIB00003_01	SNIB00003_0123	Melanaphis sorghi	11/09/2007	Saccharum		Benin	West Africa	apterous
SNIB00003_01	SNIB00003_0124	Melanaphis sorghi	11/09/2007	Saccharum		Benin	West Africa	apterous
SNIB00003_01	SNIB00003_0125	Melanaphis sorghi	11/09/2007	Saccharum		Benin	West Africa	apterous
SNIB00003_01	SNIB00003_0126	Melanaphis sorghi	11/09/2007	Saccharum		Benin	West Africa	apterous
SNIB00004_01	SNIB00004_01_100	Melanaphis sorghi	13/09/2007	Pennisetum glaucum		Benin	West Africa	apterous
SNIB00004_01	SNIB00004_01_101	Melanaphis sorghi	13/09/2007	Pennisetum glaucum		Benin	West Africa	apterous
SNIB00004_01	SNIB00004_01_102	Melanaphis sorghi	13/09/2007	Pennisetum glaucum		Benin	West Africa	apterous
SNIB00004_01	SNIB00004_01_103	Melanaphis sorghi	13/09/2007	Pennisetum glaucum		Benin	West Africa	apterous
SNIB00004_01	SNIB00004_01_104	Melanaphis sorghi	13/09/2007	Pennisetum glaucum		Benin	West Africa	apterous
SNIB00004_01	SNIB00004_01_105	Melanaphis sorghi	13/09/2007	Pennisetum glaucum		Benin	West Africa	apterous
SNIB00004_01	SNIB00004_01_106	Melanaphis sorghi	13/09/2007	Pennisetum glaucum		Benin	West Africa	apterous
SNIB00004_01	SNIB00004_01_107	Melanaphis sorghi	13/09/2007	Pennisetum glaucum		Benin	West Africa	apterous
SNIB00004_01	SNIB00004_01_108	Melanaphis sorghi	13/09/2007	Pennisetum glaucum		Benin	West Africa	apterous
SNIB00004_01	SNIB00004_01_109	Melanaphis sorghi	13/09/2007	Pennisetum glaucum		Benin	West Africa	apterous
SNIB00004_01	SNIB00004_01_110	Melanaphis sorghi	13/09/2007	Pennisetum glaucum		Benin	West Africa	apterous
SNIB00004_01	SNIB00004_01_111	Melanaphis sorghi	13/09/2007	Pennisetum glaucum		Benin	West Africa	apterous
SNIB00004_01	SNIB00004_01_112	Melanaphis sorghi	13/09/2007	Pennisetum glaucum		Benin	West Africa	apterous
SNIB00004_01	SNIB00004_01_113	Melanaphis sorghi	13/09/2007	Pennisetum glaucum		Benin	West Africa	apterous
SNIB00004_01	SNIB00004_01_114	Melanaphis sorghi	13/09/2007	Pennisetum glaucum		Benin	West Africa	apterous
SNIB00004_01	SNIB00004_01_115	Melanaphis sorghi	13/09/2007	Pennisetum glaucum		Benin	West Africa	apterous
SNIB00004_01	SNIB00004_01_116	Melanaphis sorghi	13/09/2007	Pennisetum glaucum		Benin	West Africa	apterous
SNIB00004_01	SNIB00004_01_117	Melanaphis sorghi	13/09/2007	Pennisetum glaucum		Benin	West Africa	apterous
SNIB00004_01	SNIB00004_01_118	Melanaphis sorghi	13/09/2007	Pennisetum glaucum		Benin	West Africa	apterous
SNIB00004_01	SNIB00004_01_119	Melanaphis sorghi	13/09/2007	Pennisetum glaucum		Benin	West Africa	apterous
SNIB00004_01	SNIB00004_01_120	Melanaphis sorghi	13/09/2007	Pennisetum glaucum		Benin	West Africa	apterous
SNIB00004_01	SNIB00004_01_121	Melanaphis sorghi	13/09/2007	Pennisetum glaucum		Benin	West Africa	apterous
SNIB00004_01	SNIB00004_01_122	Melanaphis sorghi	13/09/2007	Pennisetum glaucum		Benin	West Africa	apterous
SNIB00004_01	SNIB00004_01_123	Melanaphis sorghi	13/09/2007	Pennisetum glaucum		Benin	West Africa	apterous
SNIB00004_01	SNIB00004_01_124	Melanaphis sorghi	13/09/2007	Pennisetum glaucum		Benin	West Africa	apterous
SNIB00004_01	SNIB00004_01_125	Melanaphis sorghi	13/09/2007	Pennisetum glaucum		Benin	West Africa	apterous
SNIB00004_01	SNIB00004_01_126	Melanaphis sorghi	13/09/2007	Pennisetum glaucum		Benin	West Africa	apterous
SNIB00004_01	SNIB00004_01_127	Melanaphis sorghi	13/09/2007	Pennisetum glaucum		Benin	West Africa	apterous
SNIB00004_01	SNIB00004_01_128	Melanaphis sorghi	13/09/2007	Pennisetum glaucum		Benin	West Africa	apterous
SNIB00004_01	SNIB00004_0101	Melanaphis sorghi	13/09/2007	Pennisetum glaucum		Benin	West Africa	apterous		MT847380
SNIB00004_01	SNIB00004_0102	Melanaphis sorghi	13/09/2007	Pennisetum glaucum		Benin	West Africa	apterous
SNIB00004_01	SNIB00004_0103	Melanaphis sorghi	13/09/2007	Pennisetum glaucum		Benin	West Africa	apterous
SNIB00004_01	SNIB00004_0104	Melanaphis sorghi	13/09/2007	Pennisetum glaucum		Benin	West Africa	apterous	MT813587	MT847340	MT847563			MT821374
SNIB00004_01	SNIB00004_0105	Melanaphis sorghi	13/09/2007	Pennisetum glaucum		Benin	West Africa	apterous	MT813588	MT847341	MT847575			MT821375
SNIB00004_01	SNIB00004_0107	Melanaphis sorghi	13/09/2007	Pennisetum glaucum		Benin	West Africa	apterous	MT813564	MT847342	MT847564			MT821376
SNIB00004_01	SNIB00004_0108	Melanaphis sorghi	13/09/2007	Pennisetum glaucum		Benin	West Africa	apterous	MT813532	MT847377	MT847579			MT821361
SNIB00004_01	SNIB00004_0109	Melanaphis sorghi	13/09/2007	Pennisetum glaucum		Benin	West Africa	apterous	MT813533	MT847378	MT847580			MT821362
SNIB00004_01	SNIB00004_0110	Melanaphis sorghi	13/09/2007	Pennisetum glaucum		Benin	West Africa	apterous	MT813534	MT847328	MT847558
SNIB00005_01	SNIB00005_01_100	Melanaphis sorghi	16/09/2007	Sorghum bicolor		Benin	West Africa	apterous
SNIB00005_01	SNIB00005_01_101	Melanaphis sorghi	16/09/2007	Sorghum bicolor		Benin	West Africa	apterous
SNIB00005_01	SNIB00005_01_102	Melanaphis sorghi	16/09/2007	Sorghum bicolor		Benin	West Africa	apterous
SNIB00005_01	SNIB00005_01_103	Melanaphis sorghi	16/09/2007	Sorghum bicolor		Benin	West Africa	apterous
SNIB00005_01	SNIB00005_01_104	Melanaphis sorghi	16/09/2007	Sorghum bicolor		Benin	West Africa	apterous
SNIB00005_01	SNIB00005_01_105	Melanaphis sorghi	16/09/2007	Sorghum bicolor		Benin	West Africa	apterous
SNIB00005_01	SNIB00005_01_106	Melanaphis sorghi	16/09/2007	Sorghum bicolor		Benin	West Africa	apterous
SNIB00005_01	SNIB00005_01_107	Melanaphis sorghi	16/09/2007	Sorghum bicolor		Benin	West Africa	apterous
SNIB00005_01	SNIB00005_01_108	Melanaphis sorghi	16/09/2007	Sorghum bicolor		Benin	West Africa	apterous
SNIB00005_01	SNIB00005_01_109	Melanaphis sorghi	16/09/2007	Sorghum bicolor		Benin	West Africa	apterous
SNIB00005_01	SNIB00005_01_110	Melanaphis sorghi	16/09/2007	Sorghum bicolor		Benin	West Africa	apterous
SNIB00005_01	SNIB00005_01_111	Melanaphis sorghi	16/09/2007	Sorghum bicolor		Benin	West Africa	apterous
SNIB00005_01	SNIB00005_01_112	Melanaphis sorghi	16/09/2007	Sorghum bicolor		Benin	West Africa	apterous
SNIB00005_01	SNIB00005_01_113	Melanaphis sorghi	16/09/2007	Sorghum bicolor		Benin	West Africa	apterous
SNIB00005_01	SNIB00005_01_114	Melanaphis sorghi	16/09/2007	Sorghum bicolor		Benin	West Africa	apterous
SNIB00005_01	SNIB00005_01_115	Melanaphis sorghi	16/09/2007	Sorghum bicolor		Benin	West Africa	apterous
SNIB00005_01	SNIB00005_01_116	Melanaphis sorghi	16/09/2007	Sorghum bicolor		Benin	West Africa	apterous
SNIB00005_01	SNIB00005_0101	Melanaphis sorghi	16/09/2007	Sorghum bicolor		Benin	West Africa	apterous	MT813565		MT847590			MT821404
SNIB00005_01	SNIB00005_0102	Melanaphis sorghi	16/09/2007	Sorghum bicolor		Benin	West Africa	apterous	KJ083139	MT847387	MT847554		MT821333	MT821405
SNIB00005_01	SNIB00005_0103	Melanaphis sorghi	16/09/2007	Sorghum bicolor		Benin	West Africa	apterous	KJ083140	MT847372	MT847553		MT821332	MT821406
SNIB00005_01	SNIB00005_0104	Melanaphis sorghi	16/09/2007	Sorghum bicolor		Benin	West Africa	apterous	KJ083141	MT847371	MT847552		MT821331	MT821407
SNIB00005_01	SNIB00005_0105	Melanaphis sorghi	16/09/2007	Sorghum bicolor		Benin	West Africa	apterous	KJ083142
SNIB00005_01	SNIB00005_0106	Melanaphis sorghi	16/09/2007	Sorghum bicolor		Benin	West Africa	apterous	KJ083143
SNIB00005_01	SNIB00005_0107	Melanaphis sorghi	16/09/2007	Sorghum bicolor		Benin	West Africa	apterous	KJ083144	MT847329	MT847567		MT821306	MT821363
SNIB00005_01	SNIB00005_0108	Melanaphis sorghi	16/09/2007	Sorghum bicolor		Benin	West Africa	apterous	KJ083145	MT847330	MT847565		MT821341	MT821364
SNIB00005_01	SNIB00005_0109	Melanaphis sorghi	16/09/2007	Sorghum bicolor		Benin	West Africa	apterous	KJ083146			MT847431
SNIB00005_01	SNIB00005_0111	Melanaphis sorghi	16/09/2007	Sorghum bicolor		Benin	West Africa	apterous		MT847331	MT847576			MT821365
SNIB00005_01	SNIB00005_0112	Melanaphis sorghi	16/09/2007	Sorghum bicolor		Benin	West Africa	apterous	MT813637		MT847581			MT821408
SNIB00005_01	SNIB00005_0113	Melanaphis sorghi	16/09/2007	Sorghum bicolor		Benin	West Africa	apterous
SNIB00005_01	SNIB00005_0114	Melanaphis sorghi	16/09/2007	Sorghum bicolor		Benin	West Africa	apterous
SNIB00005_01	SNIB00005_0115	Melanaphis sorghi	16/09/2007	Sorghum bicolor		Benin	West Africa	apterous
SNIB00005_01	SNIB00005_0116	Melanaphis sorghi	16/09/2007	Sorghum bicolor		Benin	West Africa	apterous
SNIB00005_01	SNIB00005_0117	Melanaphis sorghi	16/09/2007	Sorghum bicolor		Benin	West Africa	apterous
SNIB00005_01	SNIB00005_0118	Melanaphis sorghi	16/09/2007	Sorghum bicolor		Benin	West Africa	apterous
SNIB00005_01	SNIB00005_0119	Melanaphis sorghi	16/09/2007	Sorghum bicolor		Benin	West Africa	apterous
SNIB00006_01	SNIB00006_01_100	Melanaphis sorghi	19/09/2007	Sorghum bicolor		Benin	West Africa	apterous
SNIB00006_01	SNIB00006_01_101	Melanaphis sorghi	19/09/2007	Sorghum bicolor		Benin	West Africa	apterous
SNIB00006_01	SNIB00006_01_102	Melanaphis sorghi	19/09/2007	Sorghum bicolor		Benin	West Africa	apterous
SNIB00006_01	SNIB00006_01_103	Melanaphis sorghi	19/09/2007	Sorghum bicolor		Benin	West Africa	apterous
SNIB00006_01	SNIB00006_01_104	Melanaphis sorghi	19/09/2007	Sorghum bicolor		Benin	West Africa	apterous
SNIB00006_01	SNIB00006_01_105	Melanaphis sorghi	19/09/2007	Sorghum bicolor		Benin	West Africa	apterous
SNIB00006_01	SNIB00006_01_106	Melanaphis sorghi	19/09/2007	Sorghum bicolor		Benin	West Africa	apterous
SNIB00006_01	SNIB00006_01_107	Melanaphis sorghi	19/09/2007	Sorghum bicolor		Benin	West Africa	apterous
SNIB00006_01	SNIB00006_01_108	Melanaphis sorghi	19/09/2007	Sorghum bicolor		Benin	West Africa	apterous
SNIB00006_01	SNIB00006_01_109	Melanaphis sorghi	19/09/2007	Sorghum bicolor		Benin	West Africa	apterous
SNIB00006_01	SNIB00006_01_110	Melanaphis sorghi	19/09/2007	Sorghum bicolor		Benin	West Africa	apterous
SNIB00006_01	SNIB00006_01_111	Melanaphis sorghi	19/09/2007	Sorghum bicolor		Benin	West Africa	apterous
SNIB00006_01	SNIB00006_01_112	Melanaphis sorghi	19/09/2007	Sorghum bicolor		Benin	West Africa	apterous
SNIB00006_01	SNIB00006_01_113	Melanaphis sorghi	19/09/2007	Sorghum bicolor		Benin	West Africa	apterous
SNIB00006_01	SNIB00006_01_114	Melanaphis sorghi	19/09/2007	Sorghum bicolor		Benin	West Africa	apterous
SNIB00006_01	SNIB00006_01_115	Melanaphis sorghi	19/09/2007	Sorghum bicolor		Benin	West Africa	apterous
SNIB00006_01	SNIB00006_01_116	Melanaphis sorghi	19/09/2007	Sorghum bicolor		Benin	West Africa	apterous
SNIB00006_01	SNIB00006_01_117	Melanaphis sorghi	19/09/2007	Sorghum bicolor		Benin	West Africa	apterous
SNIB00006_01	SNIB00006_01_118	Melanaphis sorghi	19/09/2007	Sorghum bicolor		Benin	West Africa	apterous
SNIB00006_01	SNIB00006_01_119	Melanaphis sorghi	19/09/2007	Sorghum bicolor		Benin	West Africa	apterous
SNIB00006_01	SNIB00006_01_120	Melanaphis sorghi	19/09/2007	Sorghum bicolor		Benin	West Africa	apterous
SNIB00006_01	SNIB00006_01_121	Melanaphis sorghi	19/09/2007	Sorghum bicolor		Benin	West Africa	apterous
SNIB00006_01	SNIB00006_0101	Melanaphis sorghi	19/09/2007	Sorghum bicolor		Benin	West Africa	apterous
SNIB00006_01	SNIB00006_0102	Melanaphis sorghi	19/09/2007	Sorghum bicolor		Benin	West Africa	apterous	MT813566		MT847541			MT821409
SNIB00006_01	SNIB00006_0103	Melanaphis sorghi	19/09/2007	Sorghum bicolor		Benin	West Africa	apterous
SNIB00006_01	SNIB00006_0104	Melanaphis sorghi	19/09/2007	Sorghum bicolor		Benin	West Africa	apterous	MT813636	MT847343	MT847574			MT821410
SNIB00006_01	SNIB00006_0105	Melanaphis sorghi	19/09/2007	Sorghum bicolor		Benin	West Africa	apterous	MT813635	MT847344	MT847594			MT821411
SNIB00006_01	SNIB00006_0106	Melanaphis sorghi	19/09/2007	Sorghum bicolor		Benin	West Africa	apterous	MT813634	MT847304	MT847589			MT821377
SNIB00006_01	SNIB00006_0107	Melanaphis sorghi	19/09/2007	Sorghum bicolor		Benin	West Africa	apterous	MT813538	MT847332	MT847588			MT821366
SNIB00006_01	SNIB00006_0108	Melanaphis sorghi	19/09/2007	Sorghum bicolor		Benin	West Africa	apterous	MT813537	MT847303	MT847557			MT821367
SNIB00006_01	SNIB00006_0109	Melanaphis sorghi	19/09/2007	Sorghum bicolor		Benin	West Africa	apterous	MT813633	MT847333	MT847582			MT821368
SNIB00007_01	SNIB00007_01_100	Melanaphis sacchari	21/08/2007	Saccharum	Louisiana	United States of America	North America	apterous
SNIB00007_01	SNIB00007_01_101	Melanaphis sacchari	21/08/2007	Saccharum	Louisiana	United States of America	North America	apterous
SNIB00007_01	SNIB00007_01_102	Melanaphis sacchari	21/08/2007	Saccharum	Louisiana	United States of America	North America	apterous
SNIB00007_01	SNIB00007_01_103	Melanaphis sacchari	21/08/2007	Saccharum	Louisiana	United States of America	North America	apterous
SNIB00007_01	SNIB00007_01_104	Melanaphis sacchari	21/08/2007	Saccharum	Louisiana	United States of America	North America	apterous
SNIB00007_01	SNIB00007_01_105	Melanaphis sacchari	21/08/2007	Saccharum	Louisiana	United States of America	North America	apterous
SNIB00007_01	SNIB00007_01_106	Melanaphis sacchari	21/08/2007	Saccharum	Louisiana	United States of America	North America	apterous
SNIB00007_01	SNIB00007_01_107	Melanaphis sacchari	21/08/2007	Saccharum	Louisiana	United States of America	North America	apterous
SNIB00007_01	SNIB00007_01_108	Melanaphis sacchari	21/08/2007	Saccharum	Louisiana	United States of America	North America	apterous
SNIB00007_01	SNIB00007_01_109	Melanaphis sacchari	21/08/2007	Saccharum	Louisiana	United States of America	North America	apterous
SNIB00007_01	SNIB00007_01_110	Melanaphis sacchari	21/08/2007	Saccharum	Louisiana	United States of America	North America	apterous
SNIB00007_01	SNIB00007_01_111	Melanaphis sacchari	21/08/2007	Saccharum	Louisiana	United States of America	North America	apterous
SNIB00007_01	SNIB00007_01_112	Melanaphis sacchari	21/08/2007	Saccharum	Louisiana	United States of America	North America	apterous
SNIB00007_01	SNIB00007_01_113	Melanaphis sacchari	21/08/2007	Saccharum	Louisiana	United States of America	North America	apterous
SNIB00007_01	SNIB00007_01_114	Melanaphis sacchari	21/08/2007	Saccharum	Louisiana	United States of America	North America	apterous
SNIB00007_01	SNIB00007_01_115	Melanaphis sacchari	21/08/2007	Saccharum	Louisiana	United States of America	North America	apterous
SNIB00007_01	SNIB00007_01_116	Melanaphis sacchari	21/08/2007	Saccharum	Louisiana	United States of America	North America	apterous
SNIB00007_01	SNIB00007_01_117	Melanaphis sacchari	21/08/2007	Saccharum	Louisiana	United States of America	North America	apterous
SNIB00007_01	SNIB00007_01_118	Melanaphis sacchari	21/08/2007	Saccharum	Louisiana	United States of America	North America	apterous
SNIB00007_01	SNIB00007_01_119	Melanaphis sacchari	21/08/2007	Saccharum	Louisiana	United States of America	North America	apterous
SNIB00007_01	SNIB00007_01_120	Melanaphis sacchari	21/08/2007	Saccharum	Louisiana	United States of America	North America	apterous
SNIB00007_01	SNIB00007_01_121	Melanaphis sacchari	21/08/2007	Saccharum	Louisiana	United States of America	North America	apterous
SNIB00007_01	SNIB00007_0101	Melanaphis sacchari	21/08/2007	Saccharum	Louisiana	United States of America	North America	apterous			MT847433
SNIB00007_01	SNIB00007_0108	Melanaphis sacchari	21/08/2007	Saccharum	Louisiana	United States of America	North America	apterous		MT847307	MT847513			MT821347
SNIB00007_01	SNIB00007_0109	Melanaphis sacchari	21/08/2007	Saccharum	Louisiana	United States of America	North America	apterous			MT847440
SNIB00007_01	SNIB00007_0110	Melanaphis sacchari	21/08/2007	Saccharum	Louisiana	United States of America	North America	apterous
SNIB00008_01	SNIB00008_01_100	Melanaphis sacchari	21/08/2007	Saccharum	Louisiana	United States of America	North America	apterous
SNIB00008_01	SNIB00008_01_101	Melanaphis sacchari	21/08/2007	Saccharum	Louisiana	United States of America	North America	apterous
SNIB00008_01	SNIB00008_01_102	Melanaphis sacchari	21/08/2007	Saccharum	Louisiana	United States of America	North America	apterous
SNIB00008_01	SNIB00008_01_103	Melanaphis sacchari	21/08/2007	Saccharum	Louisiana	United States of America	North America	apterous
SNIB00008_01	SNIB00008_01_104	Melanaphis sacchari	21/08/2007	Saccharum	Louisiana	United States of America	North America	apterous
SNIB00008_01	SNIB00008_01_105	Melanaphis sacchari	21/08/2007	Saccharum	Louisiana	United States of America	North America	apterous
SNIB00008_01	SNIB00008_01_106	Melanaphis sacchari	21/08/2007	Saccharum	Louisiana	United States of America	North America	apterous
SNIB00008_01	SNIB00008_01_107	Melanaphis sacchari	21/08/2007	Saccharum	Louisiana	United States of America	North America	apterous
SNIB00008_01	SNIB00008_01_108	Melanaphis sacchari	21/08/2007	Saccharum	Louisiana	United States of America	North America	apterous
SNIB00008_01	SNIB00008_01_109	Melanaphis sacchari	21/08/2007	Saccharum	Louisiana	United States of America	North America	apterous
SNIB00008_01	SNIB00008_01_110	Melanaphis sacchari	21/08/2007	Saccharum	Louisiana	United States of America	North America	apterous
SNIB00008_01	SNIB00008_01_111	Melanaphis sacchari	21/08/2007	Saccharum	Louisiana	United States of America	North America	apterous
SNIB00008_01	SNIB00008_01_112	Melanaphis sacchari	21/08/2007	Saccharum	Louisiana	United States of America	North America	apterous
SNIB00008_01	SNIB00008_01_113	Melanaphis sacchari	21/08/2007	Saccharum	Louisiana	United States of America	North America	apterous
SNIB00008_01	SNIB00008_01_114	Melanaphis sacchari	21/08/2007	Saccharum	Louisiana	United States of America	North America	apterous
SNIB00008_01	SNIB00008_01_115	Melanaphis sacchari	21/08/2007	Saccharum	Louisiana	United States of America	North America	apterous
SNIB00008_01	SNIB00008_01_116	Melanaphis sacchari	21/08/2007	Saccharum	Louisiana	United States of America	North America	apterous
SNIB00008_01	SNIB00008_01_117	Melanaphis sacchari	21/08/2007	Saccharum	Louisiana	United States of America	North America	apterous
SNIB00008_01	SNIB00008_01_118	Melanaphis sacchari	21/08/2007	Saccharum	Louisiana	United States of America	North America	apterous
SNIB00008_01	SNIB00008_01_119	Melanaphis sacchari	21/08/2007	Saccharum	Louisiana	United States of America	North America	apterous
SNIB00008_01	SNIB00008_01_120	Melanaphis sacchari	21/08/2007	Saccharum	Louisiana	United States of America	North America	apterous
SNIB00008_01	SNIB00008_01_121	Melanaphis sacchari	21/08/2007	Saccharum	Louisiana	United States of America	North America	apterous
SNIB00008_01	SNIB00008_01_122	Melanaphis sacchari	21/08/2007	Saccharum	Louisiana	United States of America	North America	apterous
SNIB00008_01	SNIB00008_01_123	Melanaphis sacchari	21/08/2007	Saccharum	Louisiana	United States of America	North America	apterous
SNIB00008_01	SNIB00008_01_124	Melanaphis sacchari	21/08/2007	Saccharum	Louisiana	United States of America	North America	apterous
SNIB00008_01	SNIB00008_01_125	Melanaphis sacchari	21/08/2007	Saccharum	Louisiana	United States of America	North America	apterous
SNIB00008_01	SNIB00008_01_126	Melanaphis sacchari	21/08/2007	Saccharum	Louisiana	United States of America	North America	apterous
SNIB00008_01	SNIB00008_01_127	Melanaphis sacchari	21/08/2007	Saccharum	Louisiana	United States of America	North America	apterous
SNIB00008_01	SNIB00008_01_128	Melanaphis sacchari	21/08/2007	Saccharum	Louisiana	United States of America	North America	apterous
SNIB00008_01	SNIB00008_01_129	Melanaphis sacchari	21/08/2007	Saccharum	Louisiana	United States of America	North America	apterous
SNIB00008_01	SNIB00008_0101	Melanaphis sacchari	21/08/2007	Saccharum	Louisiana	United States of America	North America	apterous
SNIB00008_01	SNIB00008_0102	Melanaphis sacchari	21/08/2007	Saccharum	Louisiana	United States of America	North America	apterous	MG838315		MT847484
SNIB00008_01	SNIB00008_0103	Melanaphis sacchari	21/08/2007	Saccharum	Louisiana	United States of America	North America	apterous
SNIB00009_01	SNIB00009_01_100	Melanaphis sacchari	21/08/2007	Saccharum	Louisiana	United States of America	North America	apterous
SNIB00009_01	SNIB00009_01_101	Melanaphis sacchari	21/08/2007	Saccharum	Louisiana	United States of America	North America	apterous
SNIB00009_01	SNIB00009_01_102	Melanaphis sacchari	21/08/2007	Saccharum	Louisiana	United States of America	North America	apterous
SNIB00009_01	SNIB00009_01_103	Melanaphis sacchari	21/08/2007	Saccharum	Louisiana	United States of America	North America	apterous
SNIB00009_01	SNIB00009_01_104	Melanaphis sacchari	21/08/2007	Saccharum	Louisiana	United States of America	North America	apterous
SNIB00009_01	SNIB00009_01_105	Melanaphis sacchari	21/08/2007	Saccharum	Louisiana	United States of America	North America	apterous
SNIB00009_01	SNIB00009_01_106	Melanaphis sacchari	21/08/2007	Saccharum	Louisiana	United States of America	North America	apterous
SNIB00009_01	SNIB00009_01_107	Melanaphis sacchari	21/08/2007	Saccharum	Louisiana	United States of America	North America	apterous
SNIB00009_01	SNIB00009_01_108	Melanaphis sacchari	21/08/2007	Saccharum	Louisiana	United States of America	North America	apterous
SNIB00009_01	SNIB00009_01_109	Melanaphis sacchari	21/08/2007	Saccharum	Louisiana	United States of America	North America	apterous
SNIB00009_01	SNIB00009_01_110	Melanaphis sacchari	21/08/2007	Saccharum	Louisiana	United States of America	North America	apterous
SNIB00009_01	SNIB00009_01_111	Melanaphis sacchari	21/08/2007	Saccharum	Louisiana	United States of America	North America	apterous
SNIB00009_01	SNIB00009_01_112	Melanaphis sacchari	21/08/2007	Saccharum	Louisiana	United States of America	North America	apterous
SNIB00009_01	SNIB00009_01_113	Melanaphis sacchari	21/08/2007	Saccharum	Louisiana	United States of America	North America	apterous
SNIB00009_01	SNIB00009_01_114	Melanaphis sacchari	21/08/2007	Saccharum	Louisiana	United States of America	North America	apterous
SNIB00009_01	SNIB00009_01_115	Melanaphis sacchari	21/08/2007	Saccharum	Louisiana	United States of America	North America	apterous
SNIB00009_01	SNIB00009_01_116	Melanaphis sacchari	21/08/2007	Saccharum	Louisiana	United States of America	North America	apterous
SNIB00009_01	SNIB00009_01_117	Melanaphis sacchari	21/08/2007	Saccharum	Louisiana	United States of America	North America	apterous
SNIB00009_01	SNIB00009_01_118	Melanaphis sacchari	21/08/2007	Saccharum	Louisiana	United States of America	North America	apterous
SNIB00009_01	SNIB00009_01_119	Melanaphis sacchari	21/08/2007	Saccharum	Louisiana	United States of America	North America	apterous
SNIB00009_01	SNIB00009_01_120	Melanaphis sacchari	21/08/2007	Saccharum	Louisiana	United States of America	North America	apterous
SNIB00009_01	SNIB00009_01_121	Melanaphis sacchari	21/08/2007	Saccharum	Louisiana	United States of America	North America	apterous
SNIB00009_01	SNIB00009_01_122	Melanaphis sacchari	21/08/2007	Saccharum	Louisiana	United States of America	North America	apterous
SNIB00009_01	SNIB00009_01_123	Melanaphis sacchari	21/08/2007	Saccharum	Louisiana	United States of America	North America	apterous
SNIB00009_01	SNIB00009_01_124	Melanaphis sacchari	21/08/2007	Saccharum	Louisiana	United States of America	North America	apterous
SNIB00009_01	SNIB00009_0101	Melanaphis sacchari	21/08/2007	Saccharum	Louisiana	United States of America	North America	apterous
SNIB00009_01	SNIB00009_0102	Melanaphis sacchari	21/08/2007	Saccharum	Louisiana	United States of America	North America	apterous
SNIB00009_01	SNIB00009_0103	Melanaphis sacchari	21/08/2007	Saccharum	Louisiana	United States of America	North America	apterous
SNIB00009_01	SNIB00009_0105	Melanaphis sacchari	21/08/2007	Saccharum	Louisiana	United States of America	North America	apterous	KJ083208
SNIB00009_01	SNIB00009_0111	Melanaphis sacchari	21/08/2007	Saccharum	Louisiana	United States of America	North America	apterous		MT847308	MT847512			MT821348
SNIB00009_01	SNIB00009_0112	Melanaphis sacchari	21/08/2007	Saccharum	Louisiana	United States of America	North America	apterous		MT847309	MT847438
SNIB00009_01	SNIB00009_0113	Melanaphis sacchari	21/08/2007	Saccharum	Louisiana	United States of America	North America	apterous
SNIB00010_01	SNIB00010_01_100	Melanaphis sacchari	21/08/2007	Sorghum halepense	Louisiana	United States of America	North America	apterous
SNIB00010_01	SNIB00010_01_101	Melanaphis sacchari	21/08/2007	Sorghum halepense	Louisiana	United States of America	North America	apterous
SNIB00010_01	SNIB00010_01_102	Melanaphis sacchari	21/08/2007	Sorghum halepense	Louisiana	United States of America	North America	apterous
SNIB00010_01	SNIB00010_01_103	Melanaphis sacchari	21/08/2007	Sorghum halepense	Louisiana	United States of America	North America	apterous
SNIB00010_01	SNIB00010_01_104	Melanaphis sacchari	21/08/2007	Sorghum halepense	Louisiana	United States of America	North America	apterous
SNIB00010_01	SNIB00010_01_105	Melanaphis sacchari	21/08/2007	Sorghum halepense	Louisiana	United States of America	North America	apterous
SNIB00010_01	SNIB00010_01_106	Melanaphis sacchari	21/08/2007	Sorghum halepense	Louisiana	United States of America	North America	apterous
SNIB00010_01	SNIB00010_01_107	Melanaphis sacchari	21/08/2007	Sorghum halepense	Louisiana	United States of America	North America	apterous
SNIB00010_01	SNIB00010_01_108	Melanaphis sacchari	21/08/2007	Sorghum halepense	Louisiana	United States of America	North America	apterous
SNIB00010_01	SNIB00010_01_109	Melanaphis sacchari	21/08/2007	Sorghum halepense	Louisiana	United States of America	North America	apterous
SNIB00010_01	SNIB00010_01_110	Melanaphis sacchari	21/08/2007	Sorghum halepense	Louisiana	United States of America	North America	apterous
SNIB00010_01	SNIB00010_01_111	Melanaphis sacchari	21/08/2007	Sorghum halepense	Louisiana	United States of America	North America	apterous
SNIB00010_01	SNIB00010_01_112	Melanaphis sacchari	21/08/2007	Sorghum halepense	Louisiana	United States of America	North America	apterous
SNIB00010_01	SNIB00010_01_113	Melanaphis sacchari	21/08/2007	Sorghum halepense	Louisiana	United States of America	North America	apterous
SNIB00010_01	SNIB00010_01_114	Melanaphis sacchari	21/08/2007	Sorghum halepense	Louisiana	United States of America	North America	apterous
SNIB00010_01	SNIB00010_01_115	Melanaphis sacchari	21/08/2007	Sorghum halepense	Louisiana	United States of America	North America	apterous
SNIB00010_01	SNIB00010_01_116	Melanaphis sacchari	21/08/2007	Sorghum halepense	Louisiana	United States of America	North America	apterous
SNIB00010_01	SNIB00010_0101	Melanaphis sacchari	21/08/2007	Sorghum halepense	Louisiana	United States of America	North America	apterous
SNIB00010_01	SNIB00010_0102	Melanaphis sacchari	21/08/2007	Sorghum halepense	Louisiana	United States of America	North America	apterous
SNIB00010_01	SNIB00010_0104	Melanaphis sacchari	21/08/2007	Sorghum halepense	Louisiana	United States of America	North America	apterous	KJ083203
SNIB00010_01	SNIB00010_0105	Melanaphis sacchari	21/08/2007	Sorghum halepense	Louisiana	United States of America	North America	apterous	KJ083204	MT847360	MT847463		MT821307
SNIB00010_01	SNIB00010_0106	Melanaphis sacchari	21/08/2007	Sorghum halepense	Louisiana	United States of America	North America	apterous	KJ083205	MT847361	MT847462		MT821308	MT821412
SNIB00010_01	SNIB00010_0107	Melanaphis sacchari	21/08/2007	Sorghum halepense	Louisiana	United States of America	North America	apterous	KJ083206	MT847362	MT847435		MT821309	MT821413
SNIB00010_01	SNIB00010_0108	Melanaphis sacchari	21/08/2007	Sorghum halepense	Louisiana	United States of America	North America	apterous	KJ083207	MT847300	MT847461
SNIB00010_01	SNIB00010_0114	Melanaphis sacchari	21/08/2007	Sorghum halepense	Louisiana	United States of America	North America	apterous	MG838314	MT847310	MT847441			MT821414
SNIB00010_01	SNIB00010_0115	Melanaphis sacchari	21/08/2007	Sorghum halepense	Louisiana	United States of America	North America	apterous		MT847311
SNIB00010_01	SNIB00010_0116	Melanaphis sacchari	21/08/2007	Sorghum halepense	Louisiana	United States of America	North America	apterous	MG838313	MT847312	MT847437
SNIB00010_01	SNIB00010_0117	Melanaphis sacchari	21/08/2007	Sorghum halepense	Louisiana	United States of America	North America	apterous
SNIB00010_01	SNIB00010_0118	Melanaphis sacchari	21/08/2007	Sorghum halepense	Louisiana	United States of America	North America	apterous
SNIB00010_01	SNIB00010_0119	Melanaphis sacchari	21/08/2007	Sorghum halepense	Louisiana	United States of America	North America	apterous
SNIB00010_01	SNIB00010_0120	Melanaphis sacchari	21/08/2007	Sorghum halepense	Louisiana	United States of America	North America	apterous
SNIB00010_01	SNIB00010_0121	Melanaphis sacchari	21/08/2007	Sorghum halepense	Louisiana	United States of America	North America	apterous
SNIB00010_01	SNIB00010_0122	Melanaphis sacchari	21/08/2007	Sorghum halepense	Louisiana	United States of America	North America	apterous
SNIB00010_01	SNIB00010_0123	Melanaphis sacchari	21/08/2007	Sorghum halepense	Louisiana	United States of America	North America	apterous
SNIB00010_01	SNIB00010_0124	Melanaphis sacchari	21/08/2007	Sorghum halepense	Louisiana	United States of America	North America	apterous
SNIB00010_01	SNIB00010_0125	Melanaphis sacchari	21/08/2007	Sorghum halepense	Louisiana	United States of America	North America	apterous
SNIB00010_01	SNIB00010_0126	Melanaphis sacchari	21/08/2007	Sorghum halepense	Louisiana	United States of America	North America	apterous
SNIB00011_01	SNIB00011_01_100	Melanaphis sacchari	06/09/2007	Saccharum	Louisiana	United States of America	North America	apterous
SNIB00011_01	SNIB00011_01_101	Melanaphis sacchari	06/09/2007	Saccharum	Louisiana	United States of America	North America	apterous
SNIB00011_01	SNIB00011_01_102	Melanaphis sacchari	06/09/2007	Saccharum	Louisiana	United States of America	North America	apterous
SNIB00011_01	SNIB00011_01_103	Melanaphis sacchari	06/09/2007	Saccharum	Louisiana	United States of America	North America	apterous
SNIB00011_01	SNIB00011_01_104	Melanaphis sacchari	06/09/2007	Saccharum	Louisiana	United States of America	North America	apterous
SNIB00011_01	SNIB00011_01_105	Melanaphis sacchari	06/09/2007	Saccharum	Louisiana	United States of America	North America	apterous
SNIB00011_01	SNIB00011_01_106	Melanaphis sacchari	06/09/2007	Saccharum	Louisiana	United States of America	North America	apterous
SNIB00011_01	SNIB00011_01_107	Melanaphis sacchari	06/09/2007	Saccharum	Louisiana	United States of America	North America	apterous
SNIB00011_01	SNIB00011_01_108	Melanaphis sacchari	06/09/2007	Saccharum	Louisiana	United States of America	North America	apterous
SNIB00011_01	SNIB00011_01_109	Melanaphis sacchari	06/09/2007	Saccharum	Louisiana	United States of America	North America	apterous
SNIB00011_01	SNIB00011_01_110	Melanaphis sacchari	06/09/2007	Saccharum	Louisiana	United States of America	North America	apterous
SNIB00011_01	SNIB00011_01_111	Melanaphis sacchari	06/09/2007	Saccharum	Louisiana	United States of America	North America	apterous
SNIB00011_01	SNIB00011_01_112	Melanaphis sacchari	06/09/2007	Saccharum	Louisiana	United States of America	North America	apterous
SNIB00011_01	SNIB00011_01_113	Melanaphis sacchari	06/09/2007	Saccharum	Louisiana	United States of America	North America	apterous
SNIB00011_01	SNIB00011_01_114	Melanaphis sacchari	06/09/2007	Saccharum	Louisiana	United States of America	North America	apterous
SNIB00011_01	SNIB00011_01_115	Melanaphis sacchari	06/09/2007	Saccharum	Louisiana	United States of America	North America	apterous
SNIB00011_01	SNIB00011_01_116	Melanaphis sacchari	06/09/2007	Saccharum	Louisiana	United States of America	North America	apterous
SNIB00011_01	SNIB00011_01_117	Melanaphis sacchari	06/09/2007	Saccharum	Louisiana	United States of America	North America	apterous
SNIB00011_01	SNIB00011_01_118	Melanaphis sacchari	06/09/2007	Saccharum	Louisiana	United States of America	North America	apterous
SNIB00011_01	SNIB00011_01_119	Melanaphis sacchari	06/09/2007	Saccharum	Louisiana	United States of America	North America	apterous
SNIB00011_01	SNIB00011_01_120	Melanaphis sacchari	06/09/2007	Saccharum	Louisiana	United States of America	North America	apterous
SNIB00011_01	SNIB00011_01_121	Melanaphis sacchari	06/09/2007	Saccharum	Louisiana	United States of America	North America	apterous
SNIB00011_01	SNIB00011_01_122	Melanaphis sacchari	06/09/2007	Saccharum	Louisiana	United States of America	North America	apterous
SNIB00011_01	SNIB00011_01_123	Melanaphis sacchari	06/09/2007	Saccharum	Louisiana	United States of America	North America	apterous
SNIB00011_01	SNIB00011_01_124	Melanaphis sacchari	06/09/2007	Saccharum	Louisiana	United States of America	North America	apterous
SNIB00011_01	SNIB00011_01_125	Melanaphis sacchari	06/09/2007	Saccharum	Louisiana	United States of America	North America	apterous
SNIB00011_01	SNIB00011_01_126	Melanaphis sacchari	06/09/2007	Saccharum	Louisiana	United States of America	North America	apterous
SNIB00011_01	SNIB00011_01_127	Melanaphis sacchari	06/09/2007	Saccharum	Louisiana	United States of America	North America	apterous
SNIB00011_01	SNIB00011_01_128	Melanaphis sacchari	06/09/2007	Saccharum	Louisiana	United States of America	North America	apterous
SNIB00011_01	SNIB00011_0101	Melanaphis sacchari	06/09/2007	Saccharum	Louisiana	United States of America	North America	apterous
SNIB00011_01	SNIB00011_0102	Melanaphis sacchari	06/09/2007	Saccharum	Louisiana	United States of America	North America	apterous
SNIB00011_01	SNIB00011_0103	Melanaphis sacchari	06/09/2007	Saccharum	Louisiana	United States of America	North America	apterous
SNIB00011_01	SNIB00011_0110	Melanaphis sacchari	06/09/2007	Saccharum	Louisiana	United States of America	North America	apterous		MT847305	MT847503			MT821344
SNIB00011_01	SNIB00011_0111	Melanaphis sacchari	06/09/2007	Saccharum	Louisiana	United States of America	North America	apterous	MG838312	MT847306	MT847504			MT821345
SNIB00011_01	SNIB00011_0113	Melanaphis sacchari	06/09/2007	Saccharum	Louisiana	United States of America	North America	apterous						MT821346
SNIB00012_01	SNIB00012_01_100	Melanaphis sacchari	18/09/2007	Saccharum	Louisiana	United States of America	North America	apterous
SNIB00012_01	SNIB00012_01_101	Melanaphis sacchari	18/09/2007	Saccharum	Louisiana	United States of America	North America	apterous
SNIB00012_01	SNIB00012_01_102	Melanaphis sacchari	18/09/2007	Saccharum	Louisiana	United States of America	North America	apterous
SNIB00012_01	SNIB00012_01_103	Melanaphis sacchari	18/09/2007	Saccharum	Louisiana	United States of America	North America	apterous
SNIB00012_01	SNIB00012_01_104	Melanaphis sacchari	18/09/2007	Saccharum	Louisiana	United States of America	North America	apterous
SNIB00012_01	SNIB00012_01_105	Melanaphis sacchari	18/09/2007	Saccharum	Louisiana	United States of America	North America	apterous
SNIB00012_01	SNIB00012_01_106	Melanaphis sacchari	18/09/2007	Saccharum	Louisiana	United States of America	North America	apterous
SNIB00012_01	SNIB00012_01_107	Melanaphis sacchari	18/09/2007	Saccharum	Louisiana	United States of America	North America	apterous
SNIB00012_01	SNIB00012_01_108	Melanaphis sacchari	18/09/2007	Saccharum	Louisiana	United States of America	North America	apterous
SNIB00012_01	SNIB00012_01_109	Melanaphis sacchari	18/09/2007	Saccharum	Louisiana	United States of America	North America	apterous
SNIB00012_01	SNIB00012_01_110	Melanaphis sacchari	18/09/2007	Saccharum	Louisiana	United States of America	North America	apterous
SNIB00012_01	SNIB00012_01_111	Melanaphis sacchari	18/09/2007	Saccharum	Louisiana	United States of America	North America	apterous
SNIB00012_01	SNIB00012_01_112	Melanaphis sacchari	18/09/2007	Saccharum	Louisiana	United States of America	North America	apterous
SNIB00012_01	SNIB00012_0101	Melanaphis sacchari	18/09/2007	Saccharum	Louisiana	United States of America	North America	apterous
SNIB00012_01	SNIB00012_0102	Melanaphis sacchari	18/09/2007	Saccharum	Louisiana	United States of America	North America	apterous
SNIB00012_01	SNIB00012_0103	Melanaphis sacchari	18/09/2007	Saccharum	Louisiana	United States of America	North America	apterous
SNIB00012_01	SNIB00012_0110	Melanaphis sacchari	18/09/2007	Saccharum	Louisiana	United States of America	North America	apterous
SNIB00012_01	SNIB00012_0111	Melanaphis sacchari	18/09/2007	Saccharum	Louisiana	United States of America	North America	apterous
SNIB00012_01	SNIB00012_0112	Melanaphis sacchari	18/09/2007	Saccharum	Louisiana	United States of America	North America	apterous
SNIB00012_01	SNIB00012_0113	Melanaphis sacchari	18/09/2007	Saccharum	Louisiana	United States of America	North America	apterous
SNIB00012_01	SNIB00012_0114	Melanaphis sacchari	18/09/2007	Saccharum	Louisiana	United States of America	North America	apterous
SNIB00012_01	SNIB00012_0115	Melanaphis sacchari	18/09/2007	Saccharum	Louisiana	United States of America	North America	apterous
SNIB00012_01	SNIB00012_0116	Melanaphis sacchari	18/09/2007	Saccharum	Louisiana	United States of America	North America	apterous
SNIB00012_01	SNIB00012_0117	Melanaphis sacchari	18/09/2007	Saccharum	Louisiana	United States of America	North America	apterous
SNIB00012_01	SNIB00012_0118	Melanaphis sacchari	18/09/2007	Saccharum	Louisiana	United States of America	North America	apterous
SNIB00012_01	SNIB00012_0119	Melanaphis sacchari	18/09/2007	Saccharum	Louisiana	United States of America	North America	apterous
SNIB00012_01	SNIB00012_0120	Melanaphis sacchari	18/09/2007	Saccharum	Louisiana	United States of America	North America	apterous
SNIB00012_01	SNIB00012_0121	Melanaphis sacchari	18/09/2007	Saccharum	Louisiana	United States of America	North America	apterous
SNIB00012_01	SNIB00012_0122	Melanaphis sacchari	18/09/2007	Saccharum	Louisiana	United States of America	North America	apterous
SNIB00012_01	SNIB00012_0123	Melanaphis sacchari	18/09/2007	Saccharum	Louisiana	United States of America	North America	apterous
SNIB00012_01	SNIB00012_0124	Melanaphis sacchari	18/09/2007	Saccharum	Louisiana	United States of America	North America	apterous
SNIB00012_01	SNIB00012_0125	Melanaphis sacchari	18/09/2007	Saccharum	Louisiana	United States of America	North America	apterous
SNIB00012_01	SNIB00012_0126	Melanaphis sacchari	18/09/2007	Saccharum	Louisiana	United States of America	North America	apterous
SNIB00012_01	SNIB00012_0127	Melanaphis sacchari	18/09/2007	Saccharum	Louisiana	United States of America	North America	apterous
SNIB00012_01	SNIB00012_0128	Melanaphis sacchari	18/09/2007	Saccharum	Louisiana	United States of America	North America	apterous
SNIB00012_01	SNIB00012_0129	Melanaphis sacchari	18/09/2007	Saccharum	Louisiana	United States of America	North America	apterous
SNIB00012_01	SNIB00012_0130	Melanaphis sacchari	18/09/2007	Saccharum	Louisiana	United States of America	North America	apterous
SNIB00012_01	SNIB00012_0131	Melanaphis sacchari	18/09/2007	Saccharum	Louisiana	United States of America	North America	apterous
SNIB00012_01	SNIB00012_0132	Melanaphis sacchari	18/09/2007	Saccharum	Louisiana	United States of America	North America	apterous
SNIB00012_01	SNIB00012_0133	Melanaphis sacchari	18/09/2007	Saccharum	Louisiana	United States of America	North America	apterous
SNIB00013_01	SNIB00013_01_100	Melanaphis sacchari	17/10/2007	Saccharum	Louisiana	United States of America	North America	apterous
SNIB00013_01	SNIB00013_01_101	Melanaphis sacchari	17/10/2007	Saccharum	Louisiana	United States of America	North America	apterous
SNIB00013_01	SNIB00013_01_102	Melanaphis sacchari	17/10/2007	Saccharum	Louisiana	United States of America	North America	apterous
SNIB00013_01	SNIB00013_01_103	Melanaphis sacchari	17/10/2007	Saccharum	Louisiana	United States of America	North America	apterous
SNIB00013_01	SNIB00013_01_104	Melanaphis sacchari	17/10/2007	Saccharum	Louisiana	United States of America	North America	apterous
SNIB00013_01	SNIB00013_01_105	Melanaphis sacchari	17/10/2007	Saccharum	Louisiana	United States of America	North America	apterous
SNIB00013_01	SNIB00013_01_106	Melanaphis sacchari	17/10/2007	Saccharum	Louisiana	United States of America	North America	apterous
SNIB00013_01	SNIB00013_01_107	Melanaphis sacchari	17/10/2007	Saccharum	Louisiana	United States of America	North America	apterous
SNIB00013_01	SNIB00013_01_108	Melanaphis sacchari	17/10/2007	Saccharum	Louisiana	United States of America	North America	apterous
SNIB00013_01	SNIB00013_01_109	Melanaphis sacchari	17/10/2007	Saccharum	Louisiana	United States of America	North America	apterous
SNIB00013_01	SNIB00013_01_110	Melanaphis sacchari	17/10/2007	Saccharum	Louisiana	United States of America	North America	apterous
SNIB00013_01	SNIB00013_01_111	Melanaphis sacchari	17/10/2007	Saccharum	Louisiana	United States of America	North America	apterous
SNIB00013_01	SNIB00013_01_112	Melanaphis sacchari	17/10/2007	Saccharum	Louisiana	United States of America	North America	apterous
SNIB00013_01	SNIB00013_01_113	Melanaphis sacchari	17/10/2007	Saccharum	Louisiana	United States of America	North America	apterous
SNIB00013_01	SNIB00013_01_114	Melanaphis sacchari	17/10/2007	Saccharum	Louisiana	United States of America	North America	apterous
SNIB00013_01	SNIB00013_01_115	Melanaphis sacchari	17/10/2007	Saccharum	Louisiana	United States of America	North America	apterous
SNIB00013_01	SNIB00013_01_116	Melanaphis sacchari	17/10/2007	Saccharum	Louisiana	United States of America	North America	apterous
SNIB00013_01	SNIB00013_01_117	Melanaphis sacchari	17/10/2007	Saccharum	Louisiana	United States of America	North America	apterous
SNIB00013_01	SNIB00013_0102	Melanaphis sacchari	17/10/2007	Saccharum	Louisiana	United States of America	North America	apterous	MG838311		MT847483			MT821415
SNIB00013_01	SNIB00013_0105	Melanaphis sacchari	17/10/2007	Saccharum	Louisiana	United States of America	North America	apterous	KJ083201	MT847366	MT847467		MT821312
SNIB00013_01	SNIB00013_0106	Melanaphis sacchari	17/10/2007	Saccharum	Louisiana	United States of America	North America	apterous	KJ083202
SNIB00013_01	SNIB00013_0107	Melanaphis sacchari	17/10/2007	Saccharum	Louisiana	United States of America	North America	apterous	KJ083200	MT847313	MT847442		MT821313	MT821349
SNIB00013_01	SNIB00013_0108	Melanaphis sacchari	17/10/2007	Saccharum	Louisiana	United States of America	North America	apterous	MG838310	MT847314	MT847509			MT821350
SNIB00013_01	SNIB00013_0109	Melanaphis sacchari	17/10/2007	Saccharum	Louisiana	United States of America	North America	apterous	MG838309	MT847315	MT847508			MT821351
SNIB00013_01	SNIB00013_0110	Melanaphis sacchari	17/10/2007	Saccharum	Louisiana	United States of America	North America	apterous
SNIB00013_01	SNIB00013_0111	Melanaphis sacchari	17/10/2007	Saccharum	Louisiana	United States of America	North America	apterous
SNIB00013_01	SNIB00013_0112	Melanaphis sacchari	17/10/2007	Saccharum	Louisiana	United States of America	North America	apterous
SNIB00013_01	SNIB00013_0113	Melanaphis sacchari	17/10/2007	Saccharum	Louisiana	United States of America	North America	apterous
SNIB00013_01	SNIB00013_0114	Melanaphis sacchari	17/10/2007	Saccharum	Louisiana	United States of America	North America	apterous
SNIB00013_01	SNIB00013_0115	Melanaphis sacchari	17/10/2007	Saccharum	Louisiana	United States of America	North America	apterous
SNIB00013_01	SNIB00013_0116	Melanaphis sacchari	17/10/2007	Saccharum	Louisiana	United States of America	North America	apterous
SNIB00013_01	SNIB00013_0117	Melanaphis sacchari	17/10/2007	Saccharum	Louisiana	United States of America	North America	apterous
SNIB00013_01	SNIB00013_0118	Melanaphis sacchari	17/10/2007	Saccharum	Louisiana	United States of America	North America	apterous
SNIB00014_01	SNIB00014_01_100	Melanaphis sacchari	18/10/2007	Saccharum	Louisiana	United States of America	North America	apterous
SNIB00014_01	SNIB00014_01_101	Melanaphis sacchari	18/10/2007	Saccharum	Louisiana	United States of America	North America	apterous
SNIB00014_01	SNIB00014_01_102	Melanaphis sacchari	18/10/2007	Saccharum	Louisiana	United States of America	North America	apterous
SNIB00014_01	SNIB00014_01_103	Melanaphis sacchari	18/10/2007	Saccharum	Louisiana	United States of America	North America	apterous
SNIB00014_01	SNIB00014_01_104	Melanaphis sacchari	18/10/2007	Saccharum	Louisiana	United States of America	North America	apterous
SNIB00014_01	SNIB00014_01_105	Melanaphis sacchari	18/10/2007	Saccharum	Louisiana	United States of America	North America	apterous
SNIB00014_01	SNIB00014_01_106	Melanaphis sacchari	18/10/2007	Saccharum	Louisiana	United States of America	North America	apterous
SNIB00014_01	SNIB00014_01_107	Melanaphis sacchari	18/10/2007	Saccharum	Louisiana	United States of America	North America	apterous
SNIB00014_01	SNIB00014_01_108	Melanaphis sacchari	18/10/2007	Saccharum	Louisiana	United States of America	North America	apterous
SNIB00014_01	SNIB00014_01_109	Melanaphis sacchari	18/10/2007	Saccharum	Louisiana	United States of America	North America	apterous
SNIB00014_01	SNIB00014_01_110	Melanaphis sacchari	18/10/2007	Saccharum	Louisiana	United States of America	North America	apterous
SNIB00014_01	SNIB00014_01_111	Melanaphis sacchari	18/10/2007	Saccharum	Louisiana	United States of America	North America	apterous
SNIB00014_01	SNIB00014_01_112	Melanaphis sacchari	18/10/2007	Saccharum	Louisiana	United States of America	North America	apterous
SNIB00014_01	SNIB00014_01_113	Melanaphis sacchari	18/10/2007	Saccharum	Louisiana	United States of America	North America	apterous
SNIB00014_01	SNIB00014_01_114	Melanaphis sacchari	18/10/2007	Saccharum	Louisiana	United States of America	North America	apterous
SNIB00014_01	SNIB00014_01_115	Melanaphis sacchari	18/10/2007	Saccharum	Louisiana	United States of America	North America	apterous
SNIB00014_01	SNIB00014_01_116	Melanaphis sacchari	18/10/2007	Saccharum	Louisiana	United States of America	North America	apterous
SNIB00014_01	SNIB00014_01_117	Melanaphis sacchari	18/10/2007	Saccharum	Louisiana	United States of America	North America	apterous
SNIB00014_01	SNIB00014_01_118	Melanaphis sacchari	18/10/2007	Saccharum	Louisiana	United States of America	North America	apterous
SNIB00014_01	SNIB00014_01_119	Melanaphis sacchari	18/10/2007	Saccharum	Louisiana	United States of America	North America	apterous
SNIB00014_01	SNIB00014_01_120	Melanaphis sacchari	18/10/2007	Saccharum	Louisiana	United States of America	North America	apterous
SNIB00014_01	SNIB00014_01_121	Melanaphis sacchari	18/10/2007	Saccharum	Louisiana	United States of America	North America	apterous
SNIB00014_01	SNIB00014_01_122	Melanaphis sacchari	18/10/2007	Saccharum	Louisiana	United States of America	North America	apterous
SNIB00014_01	SNIB00014_01_123	Melanaphis sacchari	18/10/2007	Saccharum	Louisiana	United States of America	North America	apterous
SNIB00014_01	SNIB00014_01_124	Melanaphis sacchari	18/10/2007	Saccharum	Louisiana	United States of America	North America	apterous
SNIB00014_01	SNIB00014_01_125	Melanaphis sacchari	18/10/2007	Saccharum	Louisiana	United States of America	North America	apterous
SNIB00014_01	SNIB00014_01_126	Melanaphis sacchari	18/10/2007	Saccharum	Louisiana	United States of America	North America	apterous
SNIB00014_01	SNIB00014_01_127	Melanaphis sacchari	18/10/2007	Saccharum	Louisiana	United States of America	North America	apterous
SNIB00014_01	SNIB00014_0101	Melanaphis sacchari	18/10/2007	Saccharum	Louisiana	United States of America	North America	apterous
SNIB00014_01	SNIB00014_0102	Melanaphis sacchari	18/10/2007	Saccharum	Louisiana	United States of America	North America	apterous	MG838308		MT847482
SNIB00014_01	SNIB00014_0105	Melanaphis sacchari	18/10/2007	Saccharum	Louisiana	United States of America	North America	apterous	MG838307	MT847316	MT847502			MT821352
SNIB00014_01	SNIB00014_0106	Melanaphis sacchari	18/10/2007	Saccharum	Louisiana	United States of America	North America	apterous	MG838306	MT847317	MT847501			MT821353
SNIB00014_01	SNIB00014_0107	Melanaphis sacchari	18/10/2007	Saccharum	Louisiana	United States of America	North America	apterous	MG838305	MT847376
SNIB00015_01	SNIB00015_01_100	Melanaphis sacchari	13/08/2007	Saccharum	Hawaii	United States of America	North America	apterous
SNIB00015_01	SNIB00015_01_101	Melanaphis sacchari	13/08/2007	Saccharum	Hawaii	United States of America	North America	apterous
SNIB00015_01	SNIB00015_01_102	Melanaphis sacchari	13/08/2007	Saccharum	Hawaii	United States of America	North America	apterous
SNIB00015_01	SNIB00015_01_103	Melanaphis sacchari	13/08/2007	Saccharum	Hawaii	United States of America	North America	apterous
SNIB00015_01	SNIB00015_01_104	Melanaphis sacchari	13/08/2007	Saccharum	Hawaii	United States of America	North America	apterous
SNIB00015_01	SNIB00015_01_105	Melanaphis sacchari	13/08/2007	Saccharum	Hawaii	United States of America	North America	apterous
SNIB00015_01	SNIB00015_01_106	Melanaphis sacchari	13/08/2007	Saccharum	Hawaii	United States of America	North America	apterous
SNIB00015_01	SNIB00015_01_107	Melanaphis sacchari	13/08/2007	Saccharum	Hawaii	United States of America	North America	apterous
SNIB00015_01	SNIB00015_01_108	Melanaphis sacchari	13/08/2007	Saccharum	Hawaii	United States of America	North America	apterous
SNIB00015_01	SNIB00015_01_109	Melanaphis sacchari	13/08/2007	Saccharum	Hawaii	United States of America	North America	apterous
SNIB00015_01	SNIB00015_01_110	Melanaphis sacchari	13/08/2007	Saccharum	Hawaii	United States of America	North America	apterous
SNIB00015_01	SNIB00015_01_111	Melanaphis sacchari	13/08/2007	Saccharum	Hawaii	United States of America	North America	apterous
SNIB00015_01	SNIB00015_01_112	Melanaphis sacchari	13/08/2007	Saccharum	Hawaii	United States of America	North America	apterous
SNIB00015_01	SNIB00015_01_113	Melanaphis sacchari	13/08/2007	Saccharum	Hawaii	United States of America	North America	apterous
SNIB00015_01	SNIB00015_01_114	Melanaphis sacchari	13/08/2007	Saccharum	Hawaii	United States of America	North America	apterous
SNIB00015_01	SNIB00015_01_115	Melanaphis sacchari	13/08/2007	Saccharum	Hawaii	United States of America	North America	apterous
SNIB00015_01	SNIB00015_01_116	Melanaphis sacchari	13/08/2007	Saccharum	Hawaii	United States of America	North America	apterous
SNIB00015_01	SNIB00015_01_117	Melanaphis sacchari	13/08/2007	Saccharum	Hawaii	United States of America	North America	apterous
SNIB00015_01	SNIB00015_01_118	Melanaphis sacchari	13/08/2007	Saccharum	Hawaii	United States of America	North America	apterous
SNIB00015_01	SNIB00015_01_119	Melanaphis sacchari	13/08/2007	Saccharum	Hawaii	United States of America	North America	apterous
SNIB00015_01	SNIB00015_01_120	Melanaphis sacchari	13/08/2007	Saccharum	Hawaii	United States of America	North America	apterous
SNIB00015_01	SNIB00015_01_121	Melanaphis sacchari	13/08/2007	Saccharum	Hawaii	United States of America	North America	apterous
SNIB00015_01	SNIB00015_0103	Melanaphis sacchari	13/08/2007	Saccharum	Hawaii	United States of America	North America	apterous
SNIB00015_01	SNIB00015_0105	Melanaphis sacchari	13/08/2007	Saccharum	Hawaii	United States of America	North America	apterous
SNIB00015_01	SNIB00015_0108	Melanaphis sacchari	13/08/2007	Saccharum	Hawaii	United States of America	North America	apterous
SNIB00015_01	SNIB00015_0109	Melanaphis sacchari	13/08/2007	Saccharum	Hawaii	United States of America	North America	apterous
SNIB00015_01	SNIB00015_0110	Melanaphis sacchari	13/08/2007	Saccharum	Hawaii	United States of America	North America	apterous
SNIB00015_01	SNIB00015_0111	Melanaphis sacchari	13/08/2007	Saccharum	Hawaii	United States of America	North America	apterous
SNIB00015_01	SNIB00015_0115	Melanaphis sacchari	13/08/2007	Saccharum	Hawaii	United States of America	North America	apterous
SNIB00015_01	SNIB00015_0116	Melanaphis sacchari	13/08/2007	Saccharum	Hawaii	United States of America	North America	apterous
SNIB00015_01	SNIB00015_0122	Melanaphis sacchari	13/08/2007	Saccharum	Hawaii	United States of America	North America	apterous
SNIB00015_01	SNIB00015_0124	Melanaphis sacchari	13/08/2007	Saccharum	Hawaii	United States of America	North America	apterous
SNIB00016_01	SNIB00016_01_100	Melanaphis sorghi	01/11/2007	Sorghum bicolor		Niger	West Africa	apterous
SNIB00016_01	SNIB00016_01_101	Melanaphis sorghi	01/11/2007	Sorghum bicolor		Niger	West Africa	apterous
SNIB00016_01	SNIB00016_0101	Melanaphis sorghi	01/11/2007	Sorghum bicolor		Niger	West Africa	apterous
SNIB00016_01	SNIB00016_0102	Melanaphis sorghi	01/11/2007	Sorghum bicolor		Niger	West Africa	apterous
SNIB00016_01	SNIB00016_0103	Melanaphis sorghi	01/11/2007	Sorghum bicolor		Niger	West Africa	apterous
SNIB00016_01	SNIB00016_0107	Melanaphis sorghi	01/11/2007	Sorghum bicolor		Niger	West Africa	apterous
SNIB00016_01	SNIB00016_0108	Melanaphis sorghi	01/11/2007	Sorghum bicolor		Niger	West Africa	apterous
SNIB00016_01	SNIB00016_0111	Melanaphis sorghi	01/11/2007	Sorghum bicolor		Niger	West Africa	apterous
SNIB00016_01	SNIB00016_0113	Melanaphis sorghi	01/11/2007	Sorghum bicolor		Niger	West Africa	apterous
SNIB00016_01	SNIB00016_0114	Melanaphis sorghi	01/11/2007	Sorghum bicolor		Niger	West Africa	apterous
SNIB00016_01	SNIB00016_0116	Melanaphis sorghi	01/11/2007	Sorghum bicolor		Niger	West Africa	apterous
SNIB00016_01	SNIB00016_0122	Melanaphis sorghi	01/11/2007	Sorghum bicolor		Niger	West Africa	apterous
SNIB00017_01	SNIB00017_01_100	Melanaphis sacchari	01/01/2002	Saccharum	Guadeloupe	France	Carribean Islands	apterous
SNIB00017_01	SNIB00017_01_101	Melanaphis sacchari	01/01/2002	Saccharum	Guadeloupe	France	Carribean Islands	apterous
SNIB00017_01	SNIB00017_01_102	Melanaphis sacchari	01/01/2002	Saccharum	Guadeloupe	France	Carribean Islands	apterous
SNIB00017_01	SNIB00017_0103	Melanaphis sacchari	01/01/2002	Saccharum	Guadeloupe	France	Carribean Islands	apterous
SNIB00017_01	SNIB00017_0106	Melanaphis sacchari	01/01/2002	Saccharum	Guadeloupe	France	Carribean Islands	apterous
SNIB00017_01	SNIB00017_0112	Melanaphis sacchari	01/01/2002	Saccharum	Guadeloupe	France	Carribean Islands	apterous
SNIB00017_01	SNIB00017_0113	Melanaphis sacchari	01/01/2002	Saccharum	Guadeloupe	France	Carribean Islands	apterous
SNIB00017_01	SNIB00017_0114	Melanaphis sacchari	01/01/2002	Saccharum	Guadeloupe	France	Carribean Islands	apterous
SNIB00017_01	SNIB00017_0115	Melanaphis sacchari	01/01/2002	Saccharum	Guadeloupe	France	Carribean Islands	apterous
SNIB00017_01	SNIB00017_0118	Melanaphis sacchari	01/01/2002	Saccharum	Guadeloupe	France	Carribean Islands	apterous
SNIB00017_01	SNIB00017_0127	Melanaphis sacchari	01/01/2002	Saccharum	Guadeloupe	France	Carribean Islands	apterous
SNIB00018_01	SNIB00018_01_100	Melanaphis sacchari	01/01/2007	Saccharum	Guadeloupe	France	Carribean Islands	apterous
SNIB00018_01	SNIB00018_01_101	Melanaphis sacchari	01/01/2007	Saccharum	Guadeloupe	France	Carribean Islands	apterous
SNIB00018_01	SNIB00018_01_102	Melanaphis sacchari	01/01/2007	Saccharum	Guadeloupe	France	Carribean Islands	apterous
SNIB00018_01	SNIB00018_01_103	Melanaphis sacchari	01/01/2007	Saccharum	Guadeloupe	France	Carribean Islands	apterous
SNIB00018_01	SNIB00018_01_104	Melanaphis sacchari	01/01/2007	Saccharum	Guadeloupe	France	Carribean Islands	apterous
SNIB00018_01	SNIB00018_01_105	Melanaphis sacchari	01/01/2007	Saccharum	Guadeloupe	France	Carribean Islands	apterous
SNIB00018_01	SNIB00018_01_106	Melanaphis sacchari	01/01/2007	Saccharum	Guadeloupe	France	Carribean Islands	apterous
SNIB00018_01	SNIB00018_01_107	Melanaphis sacchari	01/01/2007	Saccharum	Guadeloupe	France	Carribean Islands	apterous
SNIB00018_01	SNIB00018_01_108	Melanaphis sacchari	01/01/2007	Saccharum	Guadeloupe	France	Carribean Islands	apterous
SNIB00018_01	SNIB00018_01_109	Melanaphis sacchari	01/01/2007	Saccharum	Guadeloupe	France	Carribean Islands	apterous
SNIB00018_01	SNIB00018_01_110	Melanaphis sacchari	01/01/2007	Saccharum	Guadeloupe	France	Carribean Islands	apterous
SNIB00018_01	SNIB00018_01_111	Melanaphis sacchari	01/01/2007	Saccharum	Guadeloupe	France	Carribean Islands	apterous
SNIB00018_01	SNIB00018_01_112	Melanaphis sacchari	01/01/2007	Saccharum	Guadeloupe	France	Carribean Islands	apterous
SNIB00018_01	SNIB00018_01_113	Melanaphis sacchari	01/01/2007	Saccharum	Guadeloupe	France	Carribean Islands	apterous
SNIB00018_01	SNIB00018_01_114	Melanaphis sacchari	01/01/2007	Saccharum	Guadeloupe	France	Carribean Islands	apterous
SNIB00018_01	SNIB00018_01_115	Melanaphis sacchari	01/01/2007	Saccharum	Guadeloupe	France	Carribean Islands	apterous
SNIB00018_01	SNIB00018_01_116	Melanaphis sacchari	01/01/2007	Saccharum	Guadeloupe	France	Carribean Islands	apterous
SNIB00018_01	SNIB00018_01_117	Melanaphis sacchari	01/01/2007	Saccharum	Guadeloupe	France	Carribean Islands	apterous
SNIB00018_01	SNIB00018_01_118	Melanaphis sacchari	01/01/2007	Saccharum	Guadeloupe	France	Carribean Islands	apterous
SNIB00018_01	SNIB00018_01_119	Melanaphis sacchari	01/01/2007	Saccharum	Guadeloupe	France	Carribean Islands	apterous
SNIB00018_01	SNIB00018_01_120	Melanaphis sacchari	01/01/2007	Saccharum	Guadeloupe	France	Carribean Islands	apterous
SNIB00018_01	SNIB00018_0101	Melanaphis sacchari	01/01/2007	Saccharum	Guadeloupe	France	Carribean Islands	apterous	KJ083209
SNIB00018_01	SNIB00018_0102	Melanaphis sacchari	01/01/2007	Saccharum	Guadeloupe	France	Carribean Islands	apterous	KJ083210
SNIB00018_01	SNIB00018_0103	Melanaphis sacchari	01/01/2007	Saccharum	Guadeloupe	France	Carribean Islands	apterous
SNIB00018_01	SNIB00018_0104	Melanaphis sacchari	01/01/2007	Saccharum	Guadeloupe	France	Carribean Islands	apterous
SNIB00018_01	SNIB00018_0105	Melanaphis sacchari	01/01/2007	Saccharum	Guadeloupe	France	Carribean Islands	apterous
SNIB00018_01	SNIB00018_0106	Melanaphis sacchari	01/01/2007	Saccharum	Guadeloupe	France	Carribean Islands	apterous
SNIB00018_01	SNIB00018_0107	Melanaphis sacchari	01/01/2007	Saccharum	Guadeloupe	France	Carribean Islands	apterous
SNIB00018_01	SNIB00018_0108	Melanaphis sacchari	01/01/2007	Saccharum	Guadeloupe	France	Carribean Islands	apterous
SNIB00018_01	SNIB00018_0109	Melanaphis sacchari	01/01/2007	Saccharum	Guadeloupe	France	Carribean Islands	apterous
SNIB00018_01	SNIB00018_0110	Melanaphis sacchari	01/01/2007	Saccharum	Guadeloupe	France	Carribean Islands	apterous
SNIB00018_01	SNIB00018_0111	Melanaphis sacchari	01/01/2007	Saccharum	Guadeloupe	France	Carribean Islands	apterous
SNIB00019_01	SNIB00019_01_100	Melanaphis sorghi	20/11/2007	Sorghum bicolor		Cameroon	Central Africa	apterous
SNIB00019_01	SNIB00019_01_101	Melanaphis sorghi	20/11/2007	Sorghum bicolor		Cameroon	Central Africa	apterous
SNIB00019_01	SNIB00019_01_102	Melanaphis sorghi	20/11/2007	Sorghum bicolor		Cameroon	Central Africa	apterous
SNIB00019_01	SNIB00019_01_103	Melanaphis sorghi	20/11/2007	Sorghum bicolor		Cameroon	Central Africa	apterous
SNIB00019_01	SNIB00019_01_104	Melanaphis sorghi	20/11/2007	Sorghum bicolor		Cameroon	Central Africa	apterous
SNIB00019_01	SNIB00019_01_105	Melanaphis sorghi	20/11/2007	Sorghum bicolor		Cameroon	Central Africa	apterous
SNIB00019_01	SNIB00019_01_106	Melanaphis sorghi	20/11/2007	Sorghum bicolor		Cameroon	Central Africa	apterous
SNIB00019_01	SNIB00019_01_107	Melanaphis sorghi	20/11/2007	Sorghum bicolor		Cameroon	Central Africa	apterous
SNIB00019_01	SNIB00019_01_108	Melanaphis sorghi	20/11/2007	Sorghum bicolor		Cameroon	Central Africa	apterous
SNIB00019_01	SNIB00019_01_109	Melanaphis sorghi	20/11/2007	Sorghum bicolor		Cameroon	Central Africa	apterous
SNIB00019_01	SNIB00019_01_110	Melanaphis sorghi	20/11/2007	Sorghum bicolor		Cameroon	Central Africa	apterous
SNIB00019_01	SNIB00019_01_111	Melanaphis sorghi	20/11/2007	Sorghum bicolor		Cameroon	Central Africa	apterous
SNIB00019_01	SNIB00019_01_112	Melanaphis sorghi	20/11/2007	Sorghum bicolor		Cameroon	Central Africa	apterous
SNIB00019_01	SNIB00019_01_113	Melanaphis sorghi	20/11/2007	Sorghum bicolor		Cameroon	Central Africa	apterous
SNIB00019_01	SNIB00019_01_114	Melanaphis sorghi	20/11/2007	Sorghum bicolor		Cameroon	Central Africa	apterous
SNIB00019_01	SNIB00019_01_115	Melanaphis sorghi	20/11/2007	Sorghum bicolor		Cameroon	Central Africa	apterous
SNIB00019_01	SNIB00019_01_116	Melanaphis sorghi	20/11/2007	Sorghum bicolor		Cameroon	Central Africa	apterous
SNIB00019_01	SNIB00019_01_117	Melanaphis sorghi	20/11/2007	Sorghum bicolor		Cameroon	Central Africa	apterous
SNIB00019_01	SNIB00019_01_118	Melanaphis sorghi	20/11/2007	Sorghum bicolor		Cameroon	Central Africa	apterous
SNIB00019_01	SNIB00019_01_119	Melanaphis sorghi	20/11/2007	Sorghum bicolor		Cameroon	Central Africa	apterous
SNIB00019_01	SNIB00019_01_120	Melanaphis sorghi	20/11/2007	Sorghum bicolor		Cameroon	Central Africa	apterous
SNIB00019_01	SNIB00019_01_121	Melanaphis sorghi	20/11/2007	Sorghum bicolor		Cameroon	Central Africa	apterous
SNIB00019_01	SNIB00019_01_122	Melanaphis sorghi	20/11/2007	Sorghum bicolor		Cameroon	Central Africa	apterous
SNIB00019_01	SNIB00019_01_123	Melanaphis sorghi	20/11/2007	Sorghum bicolor		Cameroon	Central Africa	apterous
SNIB00019_01	SNIB00019_01_124	Melanaphis sorghi	20/11/2007	Sorghum bicolor		Cameroon	Central Africa	apterous
SNIB00019_01	SNIB00019_01_125	Melanaphis sorghi	20/11/2007	Sorghum bicolor		Cameroon	Central Africa	apterous
SNIB00019_01	SNIB00019_01_126	Melanaphis sorghi	20/11/2007	Sorghum bicolor		Cameroon	Central Africa	apterous
SNIB00019_01	SNIB00019_01_127	Melanaphis sorghi	20/11/2007	Sorghum bicolor		Cameroon	Central Africa	apterous
SNIB00019_01	SNIB00019_01_128	Melanaphis sorghi	20/11/2007	Sorghum bicolor		Cameroon	Central Africa	apterous
SNIB00019_01	SNIB00019_0101	Melanaphis sorghi	20/11/2007	Sorghum bicolor		Cameroon	Central Africa	apterous	MT813567		MT847593
SNIB00019_01	SNIB00019_0102	Melanaphis sorghi	20/11/2007	Sorghum bicolor		Cameroon	Central Africa	apterous	MT813525	MT847321	MT847577			MT821355
SNIB00019_01	SNIB00019_0103	Melanaphis sorghi	20/11/2007	Sorghum bicolor		Cameroon	Central Africa	apterous	MT813526	MT847322	MT847561			MT821356
SNIB00019_01	SNIB00019_0104	Melanaphis sorghi	20/11/2007	Sorghum bicolor		Cameroon	Central Africa	apterous	MT813527	MT847323	MT847562
SNIB00020_01	SNIB00020_01_100	Melanaphis sorghi	11/01/2008	Sorghum bicolor		Cameroon	Central Africa	apterous
SNIB00020_01	SNIB00020_01_101	Melanaphis sorghi	11/01/2008	Sorghum bicolor		Cameroon	Central Africa	apterous
SNIB00020_01	SNIB00020_01_102	Melanaphis sorghi	11/01/2008	Sorghum bicolor		Cameroon	Central Africa	apterous
SNIB00020_01	SNIB00020_01_103	Melanaphis sorghi	11/01/2008	Sorghum bicolor		Cameroon	Central Africa	apterous
SNIB00020_01	SNIB00020_01_104	Melanaphis sorghi	11/01/2008	Sorghum bicolor		Cameroon	Central Africa	apterous
SNIB00020_01	SNIB00020_01_105	Melanaphis sorghi	11/01/2008	Sorghum bicolor		Cameroon	Central Africa	apterous
SNIB00020_01	SNIB00020_01_106	Melanaphis sorghi	11/01/2008	Sorghum bicolor		Cameroon	Central Africa	apterous
SNIB00020_01	SNIB00020_01_107	Melanaphis sorghi	11/01/2008	Sorghum bicolor		Cameroon	Central Africa	apterous
SNIB00020_01	SNIB00020_01_108	Melanaphis sorghi	11/01/2008	Sorghum bicolor		Cameroon	Central Africa	apterous
SNIB00020_01	SNIB00020_01_109	Melanaphis sorghi	11/01/2008	Sorghum bicolor		Cameroon	Central Africa	apterous
SNIB00020_01	SNIB00020_01_110	Melanaphis sorghi	11/01/2008	Sorghum bicolor		Cameroon	Central Africa	apterous
SNIB00020_01	SNIB00020_0101	Melanaphis sorghi	11/01/2008	Sorghum bicolor		Cameroon	Central Africa	apterous	MT813568		MT847542			MT821416
SNIB00020_01	SNIB00020_0102	Melanaphis sorghi	11/01/2008	Sorghum bicolor		Cameroon	Central Africa	apterous
SNIB00020_01	SNIB00020_0104	Melanaphis sorghi	11/01/2008	Sorghum bicolor		Cameroon	Central Africa	apterous	MT813632		MT847573			MT821378
SNIB00020_01	SNIB00020_0105	Melanaphis sorghi	11/01/2008	Sorghum bicolor		Cameroon	Central Africa	apterous	MT813631	MT847381	MT847572			MT821379
SNIB00020_01	SNIB00020_0106	Melanaphis sorghi	11/01/2008	Sorghum bicolor		Cameroon	Central Africa	apterous	MT813630	MT847302	MT847571			MT821380
SNIB00020_01	SNIB00020_0107	Melanaphis sorghi	11/01/2008	Sorghum bicolor		Cameroon	Central Africa	apterous	MT813629		MT847583			MT821381
SNIB00020_01	SNIB00020_0108	Melanaphis sorghi	11/01/2008	Sorghum bicolor		Cameroon	Central Africa	apterous	KJ083158
SNIB00020_01	SNIB00020_0109	Melanaphis sorghi	11/01/2008	Sorghum bicolor		Cameroon	Central Africa	apterous	KJ083157
SNIB00020_01	SNIB00020_0110	Melanaphis sorghi	11/01/2008	Sorghum bicolor		Cameroon	Central Africa	apterous	KJ083156
SNIB00020_01	SNIB00020_0111	Melanaphis sorghi	11/01/2008	Sorghum bicolor		Cameroon	Central Africa	apterous	MT813528	MT847287	MT847592			MT821357
SNIB00020_01	SNIB00020_0112	Melanaphis sorghi	11/01/2008	Sorghum bicolor		Cameroon	Central Africa	apterous	MT813628	MT847324	MT847591			MT821358
SNIB00020_01	SNIB00020_0113	Melanaphis sorghi	11/01/2008	Sorghum bicolor		Cameroon	Central Africa	apterous	MT813529	MT847288	MT847578			MT821417
SNIB00020_01	SNIB00020_0114	Melanaphis sorghi	11/01/2008	Sorghum bicolor		Cameroon	Central Africa	apterous
SNIB00020_01	SNIB00020_0115	Melanaphis sorghi	11/01/2008	Sorghum bicolor		Cameroon	Central Africa	apterous
SNIB00020_01	SNIB00020_0116	Melanaphis sorghi	11/01/2008	Sorghum bicolor		Cameroon	Central Africa	apterous
SNIB00020_01	SNIB00020_0117	Melanaphis sorghi	11/01/2008	Sorghum bicolor		Cameroon	Central Africa	apterous
SNIB00020_01	SNIB00020_0118	Melanaphis sorghi	11/01/2008	Sorghum bicolor		Cameroon	Central Africa	apterous
SNIB00020_01	SNIB00020_0119	Melanaphis sorghi	11/01/2008	Sorghum bicolor		Cameroon	Central Africa	apterous
SNIB00020_01	SNIB00020_0120	Melanaphis sorghi	11/01/2008	Sorghum bicolor		Cameroon	Central Africa	apterous
SNIB00021_01	SNIB00021_01_100	Melanaphis sorghi	13/10/2007	Sorghum bicolor		Cameroon	Central Africa	apterous
SNIB00021_01	SNIB00021_01_101	Melanaphis sorghi	13/10/2007	Sorghum bicolor		Cameroon	Central Africa	apterous
SNIB00021_01	SNIB00021_01_102	Melanaphis sorghi	13/10/2007	Sorghum bicolor		Cameroon	Central Africa	apterous
SNIB00021_01	SNIB00021_01_103	Melanaphis sorghi	13/10/2007	Sorghum bicolor		Cameroon	Central Africa	apterous
SNIB00021_01	SNIB00021_01_104	Melanaphis sorghi	13/10/2007	Sorghum bicolor		Cameroon	Central Africa	apterous
SNIB00021_01	SNIB00021_01_105	Melanaphis sorghi	13/10/2007	Sorghum bicolor		Cameroon	Central Africa	apterous
SNIB00021_01	SNIB00021_01_106	Melanaphis sorghi	13/10/2007	Sorghum bicolor		Cameroon	Central Africa	apterous
SNIB00021_01	SNIB00021_01_107	Melanaphis sorghi	13/10/2007	Sorghum bicolor		Cameroon	Central Africa	apterous
SNIB00021_01	SNIB00021_01_108	Melanaphis sorghi	13/10/2007	Sorghum bicolor		Cameroon	Central Africa	apterous
SNIB00021_01	SNIB00021_01_109	Melanaphis sorghi	13/10/2007	Sorghum bicolor		Cameroon	Central Africa	apterous
SNIB00021_01	SNIB00021_01_110	Melanaphis sorghi	13/10/2007	Sorghum bicolor		Cameroon	Central Africa	apterous
SNIB00021_01	SNIB00021_01_111	Melanaphis sorghi	13/10/2007	Sorghum bicolor		Cameroon	Central Africa	apterous
SNIB00021_01	SNIB00021_01_112	Melanaphis sorghi	13/10/2007	Sorghum bicolor		Cameroon	Central Africa	apterous
SNIB00021_01	SNIB00021_01_113	Melanaphis sorghi	13/10/2007	Sorghum bicolor		Cameroon	Central Africa	apterous
SNIB00021_01	SNIB00021_01_114	Melanaphis sorghi	13/10/2007	Sorghum bicolor		Cameroon	Central Africa	apterous
SNIB00021_01	SNIB00021_01_115	Melanaphis sorghi	13/10/2007	Sorghum bicolor		Cameroon	Central Africa	apterous
SNIB00021_01	SNIB00021_01_116	Melanaphis sorghi	13/10/2007	Sorghum bicolor		Cameroon	Central Africa	apterous
SNIB00021_01	SNIB00021_0102	Melanaphis sorghi	13/10/2007	Sorghum bicolor		Cameroon	Central Africa	apterous	MT813569					MT821418
SNIB00021_01	SNIB00021_0103	Melanaphis sorghi	13/10/2007	Sorghum bicolor		Cameroon	Central Africa	apterous	MT813570		MT847543			MT821419
SNIB00021_01	SNIB00021_0104	Melanaphis sorghi	13/10/2007	Sorghum bicolor		Cameroon	Central Africa	apterous	MT813571	MT847345	MT847584			MT821382
SNIB00021_01	SNIB00021_0105	Melanaphis sorghi	13/10/2007	Sorghum bicolor		Cameroon	Central Africa	apterous	MT813572	MT847346	MT847585			MT821383
SNIB00021_01	SNIB00021_0106	Melanaphis sorghi	13/10/2007	Sorghum bicolor		Cameroon	Central Africa	apterous	MT813573	MT847347	MT847586			MT821384
SNIB00021_01	SNIB00021_0107	Melanaphis sorghi	13/10/2007	Sorghum bicolor		Cameroon	Central Africa	apterous	MT813574	MT847348	MT847587			MT821385
SNIB00021_01	SNIB00021_0108	Melanaphis sorghi	13/10/2007	Sorghum bicolor		Cameroon	Central Africa	apterous
SNIB00021_01	SNIB00021_0109	Melanaphis sorghi	13/10/2007	Sorghum bicolor		Cameroon	Central Africa	apterous
SNIB00021_01	SNIB00021_0110	Melanaphis sorghi	13/10/2007	Sorghum bicolor		Cameroon	Central Africa	apterous
SNIB00021_01	SNIB00021_0111	Melanaphis sorghi	13/10/2007	Sorghum bicolor		Cameroon	Central Africa	apterous
SNIB00021_01	SNIB00021_0112	Melanaphis sorghi	13/10/2007	Sorghum bicolor		Cameroon	Central Africa	apterous
SNIB00021_01	SNIB00021_0113	Melanaphis sorghi	13/10/2007	Sorghum bicolor		Cameroon	Central Africa	apterous
SNIB00021_01	SNIB00021_0114	Melanaphis sorghi	13/10/2007	Sorghum bicolor		Cameroon	Central Africa	apterous
SNIB00021_01	SNIB00021_0116	Melanaphis sorghi	13/10/2007	Sorghum bicolor		Cameroon	Central Africa	apterous
SNIB00021_01	SNIB00021_0119	Melanaphis sorghi	13/10/2007	Sorghum bicolor		Cameroon	Central Africa	apterous
SNIB00021_01	SNIB00021_0120	Melanaphis sorghi	13/10/2007	Sorghum bicolor		Cameroon	Central Africa	apterous
SNIB00021_01	SNIB00021_0121	Melanaphis sorghi	13/10/2007	Sorghum bicolor		Cameroon	Central Africa	apterous
SNIB00021_01	SNIB00021_0122	Melanaphis sorghi	13/10/2007	Sorghum bicolor		Cameroon	Central Africa	apterous
SNIB00021_01	SNIB00021_0123	Melanaphis sorghi	13/10/2007	Sorghum bicolor		Cameroon	Central Africa	apterous
SNIB00021_01	SNIB00021_0124	Melanaphis sorghi	13/10/2007	Sorghum bicolor		Cameroon	Central Africa	apterous
SNIB00021_01	SNIB00021_0125	Melanaphis sorghi	13/10/2007	Sorghum bicolor		Cameroon	Central Africa	apterous
SNIB00021_01	SNIB00021_0126	Melanaphis sorghi	13/10/2007	Sorghum bicolor		Cameroon	Central Africa	apterous
SNIB00021_01	SNIB00021_0127	Melanaphis sorghi	13/10/2007	Sorghum bicolor		Cameroon	Central Africa	apterous
SNIB00021_01	SNIB00021_0128	Melanaphis sorghi	13/10/2007	Sorghum bicolor		Cameroon	Central Africa	apterous
SNIB00021_01	SNIB00021_0129	Melanaphis sorghi	13/10/2007	Sorghum bicolor		Cameroon	Central Africa	apterous
SNIB00021_01	SNIB00021_0130	Melanaphis sorghi	13/10/2007	Sorghum bicolor		Cameroon	Central Africa	apterous
SNIB00022_01	SNIB00022_01_100	Melanaphis sorghi	13/10/2007	Sorghum bicolor		Cameroon	Central Africa	apterous
SNIB00022_01	SNIB00022_01_101	Melanaphis sorghi	13/10/2007	Sorghum bicolor		Cameroon	Central Africa	apterous
SNIB00022_01	SNIB00022_01_102	Melanaphis sorghi	13/10/2007	Sorghum bicolor		Cameroon	Central Africa	apterous
SNIB00022_01	SNIB00022_01_103	Melanaphis sorghi	13/10/2007	Sorghum bicolor		Cameroon	Central Africa	apterous
SNIB00022_01	SNIB00022_01_104	Melanaphis sorghi	13/10/2007	Sorghum bicolor		Cameroon	Central Africa	apterous
SNIB00022_01	SNIB00022_01_105	Melanaphis sorghi	13/10/2007	Sorghum bicolor		Cameroon	Central Africa	apterous
SNIB00022_01	SNIB00022_01_106	Melanaphis sorghi	13/10/2007	Sorghum bicolor		Cameroon	Central Africa	apterous
SNIB00022_01	SNIB00022_01_107	Melanaphis sorghi	13/10/2007	Sorghum bicolor		Cameroon	Central Africa	apterous
SNIB00022_01	SNIB00022_01_108	Melanaphis sorghi	13/10/2007	Sorghum bicolor		Cameroon	Central Africa	apterous
SNIB00022_01	SNIB00022_01_109	Melanaphis sorghi	13/10/2007	Sorghum bicolor		Cameroon	Central Africa	apterous
SNIB00022_01	SNIB00022_01_110	Melanaphis sorghi	13/10/2007	Sorghum bicolor		Cameroon	Central Africa	apterous
SNIB00022_01	SNIB00022_01_111	Melanaphis sorghi	13/10/2007	Sorghum bicolor		Cameroon	Central Africa	apterous
SNIB00022_01	SNIB00022_01_112	Melanaphis sorghi	13/10/2007	Sorghum bicolor		Cameroon	Central Africa	apterous
SNIB00022_01	SNIB00022_01_113	Melanaphis sorghi	13/10/2007	Sorghum bicolor		Cameroon	Central Africa	apterous
SNIB00022_01	SNIB00022_01_114	Melanaphis sorghi	13/10/2007	Sorghum bicolor		Cameroon	Central Africa	apterous
SNIB00022_01	SNIB00022_01_115	Melanaphis sorghi	13/10/2007	Sorghum bicolor		Cameroon	Central Africa	apterous
SNIB00022_01	SNIB00022_01_116	Melanaphis sorghi	13/10/2007	Sorghum bicolor		Cameroon	Central Africa	apterous
SNIB00022_01	SNIB00022_01_117	Melanaphis sorghi	13/10/2007	Sorghum bicolor		Cameroon	Central Africa	apterous
SNIB00022_01	SNIB00022_01_118	Melanaphis sorghi	13/10/2007	Sorghum bicolor		Cameroon	Central Africa	apterous
SNIB00022_01	SNIB00022_01_119	Melanaphis sorghi	13/10/2007	Sorghum bicolor		Cameroon	Central Africa	apterous
SNIB00022_01	SNIB00022_01_120	Melanaphis sorghi	13/10/2007	Sorghum bicolor		Cameroon	Central Africa	apterous
SNIB00022_01	SNIB00022_01_121	Melanaphis sorghi	13/10/2007	Sorghum bicolor		Cameroon	Central Africa	apterous
SNIB00022_01	SNIB00022_01_122	Melanaphis sorghi	13/10/2007	Sorghum bicolor		Cameroon	Central Africa	apterous
SNIB00022_01	SNIB00022_01_123	Melanaphis sorghi	13/10/2007	Sorghum bicolor		Cameroon	Central Africa	apterous
SNIB00022_01	SNIB00022_01_124	Melanaphis sorghi	13/10/2007	Sorghum bicolor		Cameroon	Central Africa	apterous
SNIB00022_01	SNIB00022_01_125	Melanaphis sorghi	13/10/2007	Sorghum bicolor		Cameroon	Central Africa	apterous
SNIB00022_01	SNIB00022_01_126	Melanaphis sorghi	13/10/2007	Sorghum bicolor		Cameroon	Central Africa	apterous
SNIB00022_01	SNIB00022_01_127	Melanaphis sorghi	13/10/2007	Sorghum bicolor		Cameroon	Central Africa	apterous
SNIB00022_01	SNIB00022_01_128	Melanaphis sorghi	13/10/2007	Sorghum bicolor		Cameroon	Central Africa	apterous
SNIB00022_01	SNIB00022_01_129	Melanaphis sorghi	13/10/2007	Sorghum bicolor		Cameroon	Central Africa	apterous
SNIB00022_01	SNIB00022_01_130	Melanaphis sorghi	13/10/2007	Sorghum bicolor		Cameroon	Central Africa	apterous
SNIB00022_01	SNIB00022_0101	Melanaphis sorghi	13/10/2007	Sorghum bicolor		Cameroon	Central Africa	apterous	KJ083161	MT847367	MT847547		MT821324	MT821420
SNIB00022_01	SNIB00022_0105	Melanaphis sorghi	13/10/2007	Sorghum bicolor		Cameroon	Central Africa	apterous	KJ083165	MT847363	MT847566			MT821421
SNIB00022_01	SNIB00022_0106	Melanaphis sorghi	13/10/2007	Sorghum bicolor		Cameroon	Central Africa	apterous	KJ083166	MT847364	MT847555			MT821422
SNIB00022_01	SNIB00022_0107	Melanaphis sorghi	13/10/2007	Sorghum bicolor		Cameroon	Central Africa	apterous	MT813575	MT847349	MT847570			MT821386
SNIB00022_01	SNIB00022_0108	Melanaphis sorghi	13/10/2007	Sorghum bicolor		Cameroon	Central Africa	apterous	KJ083164	MT847318	MT847544		MT821321	MT821423
SNIB00022_01	SNIB00022_0109	Melanaphis sorghi	13/10/2007	Sorghum bicolor		Cameroon	Central Africa	apterous	KJ083163	MT847319	MT847545		MT821322	MT821354
SNIB00022_01	SNIB00022_0110	Melanaphis sorghi	13/10/2007	Sorghum bicolor		Cameroon	Central Africa	apterous	KJ083162	MT847320	MT847546		MT821323
SNIB00023_01	SNIB00023_0101	Melanaphis sacchari	20/02/2009	Saccharum		Australia	Australia	apterous
SNIB00023_01	SNIB00023_0102	Melanaphis sacchari	20/02/2009	Saccharum		Australia	Australia	apterous
SNIB00023_01	SNIB00023_0103	Melanaphis sacchari	20/02/2009	Saccharum		Australia	Australia	apterous
SNIB00023_01	SNIB00023_0104	Melanaphis sacchari	20/02/2009	Saccharum		Australia	Australia	apterous
SNIB00023_01	SNIB00023_0105	Melanaphis sacchari	20/02/2009	Saccharum		Australia	Australia	apterous
SNIB00023_01	SNIB00023_0106	Melanaphis sacchari	20/02/2009	Saccharum		Australia	Australia	apterous	KJ083116			MT847418
SNIB00023_01	SNIB00023_0107	Melanaphis sacchari	20/02/2009	Saccharum		Australia	Australia	apterous	KJ083117			MT847417
SNIB00023_01	SNIB00023_0108	Melanaphis sacchari	20/02/2009	Saccharum		Australia	Australia	apterous
SNIB00023_01	SNIB00023_0109	Melanaphis sacchari	20/02/2009	Saccharum		Australia	Australia	apterous
SNIB00023_01	SNIB00023_0110	Melanaphis sacchari	20/02/2009	Saccharum		Australia	Australia	apterous
SNIB00023_01	SNIB00023_0111	Melanaphis sacchari	20/02/2009	Saccharum		Australia	Australia	apterous
SNIB00023_01	SNIB00023_0112	Melanaphis sacchari	20/02/2009	Saccharum		Australia	Australia	apterous
SNIB00023_01	SNIB00023_0113	Melanaphis sacchari	20/02/2009	Saccharum		Australia	Australia	apterous
SNIB00023_01	SNIB00023_0115	Melanaphis sacchari	20/02/2009	Saccharum		Australia	Australia	apterous
SNIB00023_01	SNIB00023_0117	Melanaphis sacchari	20/02/2009	Saccharum		Australia	Australia	apterous
SNIB00023_01	SNIB00023_0118	Melanaphis sacchari	20/02/2009	Saccharum		Australia	Australia	apterous
SNIB00023_01	SNIB00023_0119	Melanaphis sacchari	20/02/2009	Saccharum		Australia	Australia	apterous
SNIB00023_01	SNIB00023_0121	Melanaphis sacchari	20/02/2009	Saccharum		Australia	Australia	apterous
SNIB00023_01	SNIB00023_0122	Melanaphis sacchari	20/02/2009	Saccharum		Australia	Australia	apterous
SNIB00023_01	SNIB00023_0123	Melanaphis sacchari	20/02/2009	Saccharum		Australia	Australia	apterous
SNIB00023_01	SNIB00023_0124	Melanaphis sacchari	20/02/2009	Saccharum		Australia	Australia	apterous
SNIB00023_01	SNIB00023_0125	Melanaphis sacchari	20/02/2009	Saccharum		Australia	Australia	apterous
SNIB00023_01	SNIB00023_0126	Melanaphis sacchari	20/02/2009	Saccharum		Australia	Australia	apterous
SNIB00023_01	SNIB00023_0127	Melanaphis sacchari	20/02/2009	Saccharum		Australia	Australia	apterous
SNIB00023_01	SNIB00023_0128	Melanaphis sacchari	20/02/2009	Saccharum		Australia	Australia	apterous
SNIB00023_01	SNIB00023_0129	Melanaphis sacchari	20/02/2009	Saccharum		Australia	Australia	apterous
SNIB00023_01	SNIB00023_0130	Melanaphis sacchari	20/02/2009	Saccharum		Australia	Australia	apterous
SNIB00023_01	SNIB00023_0131	Melanaphis sacchari	20/02/2009	Saccharum		Australia	Australia	apterous
SNIB00023_01	SNIB00023_0132	Melanaphis sacchari	20/02/2009	Saccharum		Australia	Australia	apterous
SNIB00023_01	SNIB00023_0133	Melanaphis sacchari	20/02/2009	Saccharum		Australia	Australia	apterous	MT813576	MT847350	MT847439			MT821387
SNIB00023_01	SNIB00023_0134	Melanaphis sacchari	20/02/2009	Saccharum		Australia	Australia	apterous	MT813543	MT847334	MT847498			MT821370
SNIB00023_01	SNIB00023_0135	Melanaphis sacchari	20/02/2009	Saccharum		Australia	Australia	apterous	MT813544	MT847335	MT847505			MT821371
SNIB00023_01	SNIB00023_0136	Melanaphis sacchari	20/02/2009	Saccharum		Australia	Australia	apterous	MT813545	MT847336
SNIB00024_01	SNIB00024_01_100	Melanaphis sacchari	16/04/2009	Saccharum		Brazil	South America	apterous
SNIB00024_01	SNIB00024_01_101	Melanaphis sacchari	16/04/2009	Saccharum		Brazil	South America	apterous
SNIB00024_01	SNIB00024_01_102	Melanaphis sacchari	16/04/2009	Saccharum		Brazil	South America	apterous
SNIB00024_01	SNIB00024_01_103	Melanaphis sacchari	16/04/2009	Saccharum		Brazil	South America	apterous
SNIB00024_01	SNIB00024_01_104	Melanaphis sacchari	16/04/2009	Saccharum		Brazil	South America	apterous
SNIB00024_01	SNIB00024_01_105	Melanaphis sacchari	16/04/2009	Saccharum		Brazil	South America	apterous
SNIB00024_01	SNIB00024_01_106	Melanaphis sacchari	16/04/2009	Saccharum		Brazil	South America	apterous
SNIB00024_01	SNIB00024_01_107	Melanaphis sacchari	16/04/2009	Saccharum		Brazil	South America	apterous
SNIB00024_01	SNIB00024_01_108	Melanaphis sacchari	16/04/2009	Saccharum		Brazil	South America	apterous
SNIB00024_01	SNIB00024_01_109	Melanaphis sacchari	16/04/2009	Saccharum		Brazil	South America	apterous
SNIB00024_01	SNIB00024_01_110	Melanaphis sacchari	16/04/2009	Saccharum		Brazil	South America	apterous
SNIB00024_01	SNIB00024_01_111	Melanaphis sacchari	16/04/2009	Saccharum		Brazil	South America	apterous
SNIB00024_01	SNIB00024_01_112	Melanaphis sacchari	16/04/2009	Saccharum		Brazil	South America	apterous
SNIB00024_01	SNIB00024_01_113	Melanaphis sacchari	16/04/2009	Saccharum		Brazil	South America	apterous
SNIB00024_01	SNIB00024_01_114	Melanaphis sacchari	16/04/2009	Saccharum		Brazil	South America	apterous
SNIB00024_01	SNIB00024_01_115	Melanaphis sacchari	16/04/2009	Saccharum		Brazil	South America	apterous
SNIB00024_01	SNIB00024_01_116	Melanaphis sacchari	16/04/2009	Saccharum		Brazil	South America	apterous
SNIB00024_01	SNIB00024_01_117	Melanaphis sacchari	16/04/2009	Saccharum		Brazil	South America	apterous
SNIB00024_01	SNIB00024_01_118	Melanaphis sacchari	16/04/2009	Saccharum		Brazil	South America	apterous
SNIB00024_01	SNIB00024_01_119	Melanaphis sacchari	16/04/2009	Saccharum		Brazil	South America	apterous
SNIB00024_01	SNIB00024_01_120	Melanaphis sacchari	16/04/2009	Saccharum		Brazil	South America	apterous
SNIB00024_01	SNIB00024_01_121	Melanaphis sacchari	16/04/2009	Saccharum		Brazil	South America	apterous
SNIB00024_01	SNIB00024_0101	Melanaphis sacchari	16/04/2009	Saccharum		Brazil	South America	apterous
SNIB00024_01	SNIB00024_0102	Melanaphis sacchari	16/04/2009	Saccharum		Brazil	South America	apterous	KJ083131	MT847265	MT847475			MT821424
SNIB00024_01	SNIB00024_0103	Melanaphis sacchari	16/04/2009	Saccharum		Brazil	South America	apterous	KJ083132	MT847281	MT847474		MT821336	MT821425
SNIB00024_01	SNIB00024_0104	Melanaphis sacchari	16/04/2009	Saccharum		Brazil	South America	apterous	KJ083133	MT847280	MT847473		MT821335	MT821426
SNIB00024_01	SNIB00024_0105	Melanaphis sacchari	16/04/2009	Saccharum		Brazil	South America	apterous	KJ083134	MT847279	MT847472		MT821342	MT821427
SNIB00024_01	SNIB00024_0106	Melanaphis sacchari	16/04/2009	Saccharum		Brazil	South America	apterous	KJ083135	MT847278	MT847471		MT821334
SNIB00024_01	SNIB00024_0107	Melanaphis sacchari	16/04/2009	Saccharum		Brazil	South America	apterous	KJ083136			MT847411
SNIB00024_01	SNIB00024_0108	Melanaphis sacchari	16/04/2009	Saccharum		Brazil	South America	apterous	MT813539	MT847266	MT847507			MT821369
SNIB00024_01	SNIB00024_0109	Melanaphis sacchari	16/04/2009	Saccharum		Brazil	South America	apterous	MT813540	MT847267	MT847500			MT821428
SNIB00024_01	SNIB00024_0110	Melanaphis sacchari	16/04/2009	Saccharum		Brazil	South America	apterous	MT813541	MT847268	MT847506			MT821429
SNIB00024_01	SNIB00024_0111	Melanaphis sacchari	16/04/2009	Saccharum		Brazil	South America	apterous
SNIB00024_01	SNIB00024_0112	Melanaphis sacchari	16/04/2009	Saccharum		Brazil	South America	apterous
SNIB00024_01	SNIB00024_0113	Melanaphis sacchari	16/04/2009	Saccharum		Brazil	South America	apterous
SNIB00024_01	SNIB00024_0114	Melanaphis sacchari	16/04/2009	Saccharum		Brazil	South America	apterous
SNIB00024_01	SNIB00024_0115	Melanaphis sacchari	16/04/2009	Saccharum		Brazil	South America	apterous
SNIB00024_01	SNIB00024_0116	Melanaphis sacchari	16/04/2009	Saccharum		Brazil	South America	apterous
SNIB00024_01	SNIB00024_0117	Melanaphis sacchari	16/04/2009	Saccharum		Brazil	South America	apterous
SNIB00024_01	SNIB00024_0118	Melanaphis sacchari	16/04/2009	Saccharum		Brazil	South America	apterous
SNIB00024_01	SNIB00024_0119	Melanaphis sacchari	16/04/2009	Saccharum		Brazil	South America	apterous
SNIB00025_01	SNIB00025_01_100	Melanaphis sacchari	09/03/2009	Saccharum		Ecuador	South America	apterous
SNIB00025_01	SNIB00025_01_101	Melanaphis sacchari	09/03/2009	Saccharum		Ecuador	South America	apterous
SNIB00025_01	SNIB00025_01_102	Melanaphis sacchari	09/03/2009	Saccharum		Ecuador	South America	apterous
SNIB00025_01	SNIB00025_01_103	Melanaphis sacchari	09/03/2009	Saccharum		Ecuador	South America	apterous
SNIB00025_01	SNIB00025_01_104	Melanaphis sacchari	09/03/2009	Saccharum		Ecuador	South America	apterous
SNIB00025_01	SNIB00025_01_105	Melanaphis sacchari	09/03/2009	Saccharum		Ecuador	South America	apterous
SNIB00025_01	SNIB00025_01_106	Melanaphis sacchari	09/03/2009	Saccharum		Ecuador	South America	apterous
SNIB00025_01	SNIB00025_01_107	Melanaphis sacchari	09/03/2009	Saccharum		Ecuador	South America	apterous
SNIB00025_01	SNIB00025_01_108	Melanaphis sacchari	09/03/2009	Saccharum		Ecuador	South America	apterous
SNIB00025_01	SNIB00025_01_109	Melanaphis sacchari	09/03/2009	Saccharum		Ecuador	South America	apterous
SNIB00025_01	SNIB00025_01_110	Melanaphis sacchari	09/03/2009	Saccharum		Ecuador	South America	apterous
SNIB00025_01	SNIB00025_01_111	Melanaphis sacchari	09/03/2009	Saccharum		Ecuador	South America	apterous
SNIB00025_01	SNIB00025_01_112	Melanaphis sacchari	09/03/2009	Saccharum		Ecuador	South America	apterous
SNIB00025_01	SNIB00025_01_113	Melanaphis sacchari	09/03/2009	Saccharum		Ecuador	South America	apterous
SNIB00025_01	SNIB00025_01_114	Melanaphis sacchari	09/03/2009	Saccharum		Ecuador	South America	apterous
SNIB00025_01	SNIB00025_0101	Melanaphis sacchari	09/03/2009	Saccharum		Ecuador	South America	apterous
SNIB00025_01	SNIB00025_0102	Melanaphis sacchari	09/03/2009	Saccharum		Ecuador	South America	apterous
SNIB00025_01	SNIB00025_0103	Melanaphis sacchari	09/03/2009	Saccharum		Ecuador	South America	apterous
SNIB00025_01	SNIB00025_0104	Melanaphis sacchari	09/03/2009	Saccharum		Ecuador	South America	apterous	KJ083130
SNIB00025_01	SNIB00025_0105	Melanaphis sacchari	09/03/2009	Saccharum		Ecuador	South America	apterous	MT813542
SNIB00025_01	SNIB00025_0106	Melanaphis sacchari	09/03/2009	Saccharum		Ecuador	South America	apterous
SNIB00025_01	SNIB00025_0107	Melanaphis sacchari	09/03/2009	Saccharum		Ecuador	South America	apterous
SNIB00026_01	SNIB00026_01_100	Melanaphis sacchari	01/06/2008	Saccharum		Colombia	South America	apterous
SNIB00026_01	SNIB00026_01_101	Melanaphis sacchari	01/06/2008	Saccharum		Colombia	South America	apterous
SNIB00026_01	SNIB00026_01_102	Melanaphis sacchari	01/06/2008	Saccharum		Colombia	South America	apterous
SNIB00026_01	SNIB00026_01_103	Melanaphis sacchari	01/06/2008	Saccharum		Colombia	South America	apterous
SNIB00026_01	SNIB00026_01_104	Melanaphis sacchari	01/06/2008	Saccharum		Colombia	South America	apterous
SNIB00026_01	SNIB00026_01_105	Melanaphis sacchari	01/06/2008	Saccharum		Colombia	South America	apterous
SNIB00026_01	SNIB00026_01_106	Melanaphis sacchari	01/06/2008	Saccharum		Colombia	South America	apterous
SNIB00026_01	SNIB00026_01_107	Melanaphis sacchari	01/06/2008	Saccharum		Colombia	South America	apterous
SNIB00026_01	SNIB00026_01_108	Melanaphis sacchari	01/06/2008	Saccharum		Colombia	South America	apterous
SNIB00026_01	SNIB00026_01_109	Melanaphis sacchari	01/06/2008	Saccharum		Colombia	South America	apterous
SNIB00026_01	SNIB00026_01_110	Melanaphis sacchari	01/06/2008	Saccharum		Colombia	South America	apterous
SNIB00026_01	SNIB00026_01_111	Melanaphis sacchari	01/06/2008	Saccharum		Colombia	South America	apterous
SNIB00026_01	SNIB00026_01_112	Melanaphis sacchari	01/06/2008	Saccharum		Colombia	South America	apterous
SNIB00026_01	SNIB00026_01_113	Melanaphis sacchari	01/06/2008	Saccharum		Colombia	South America	apterous
SNIB00026_01	SNIB00026_01_114	Melanaphis sacchari	01/06/2008	Saccharum		Colombia	South America	apterous
SNIB00026_01	SNIB00026_01_115	Melanaphis sacchari	01/06/2008	Saccharum		Colombia	South America	apterous
SNIB00026_01	SNIB00026_01_116	Melanaphis sacchari	01/06/2008	Saccharum		Colombia	South America	apterous
SNIB00026_01	SNIB00026_01_117	Melanaphis sacchari	01/06/2008	Saccharum		Colombia	South America	apterous
SNIB00026_01	SNIB00026_01_118	Melanaphis sacchari	01/06/2008	Saccharum		Colombia	South America	apterous
SNIB00026_01	SNIB00026_01_119	Melanaphis sacchari	01/06/2008	Saccharum		Colombia	South America	apterous
SNIB00026_01	SNIB00026_0101	Melanaphis sacchari	01/06/2008	Saccharum		Colombia	South America	apterous
SNIB00026_01	SNIB00026_0102	Melanaphis sacchari	01/06/2008	Saccharum		Colombia	South America	apterous
SNIB00026_01	SNIB00026_0103	Melanaphis sacchari	01/06/2008	Saccharum		Colombia	South America	apterous
SNIB00026_01	SNIB00026_0104	Melanaphis sacchari	01/06/2008	Saccharum		Colombia	South America	apterous	MT813554	MT847269	MT847511			MT821430
SNIB00026_01	SNIB00026_0105	Melanaphis sacchari	01/06/2008	Saccharum		Colombia	South America	apterous	MT813555		MT847450			MT821431
SNIB00026_01	SNIB00026_0106	Melanaphis sacchari	01/06/2008	Saccharum		Colombia	South America	apterous	MT813556
SNIB00027_01	SNIB00027_01_100	Melanaphis sacchari	01/06/2008	Saccharum		Colombia	South America	apterous
SNIB00027_01	SNIB00027_01_101	Melanaphis sacchari	01/06/2008	Saccharum		Colombia	South America	apterous
SNIB00027_01	SNIB00027_01_102	Melanaphis sacchari	01/06/2008	Saccharum		Colombia	South America	apterous
SNIB00027_01	SNIB00027_01_103	Melanaphis sacchari	01/06/2008	Saccharum		Colombia	South America	apterous
SNIB00027_01	SNIB00027_01_104	Melanaphis sacchari	01/06/2008	Saccharum		Colombia	South America	apterous
SNIB00027_01	SNIB00027_01_105	Melanaphis sacchari	01/06/2008	Saccharum		Colombia	South America	apterous
SNIB00027_01	SNIB00027_01_106	Melanaphis sacchari	01/06/2008	Saccharum		Colombia	South America	apterous
SNIB00027_01	SNIB00027_01_107	Melanaphis sacchari	01/06/2008	Saccharum		Colombia	South America	apterous
SNIB00027_01	SNIB00027_01_108	Melanaphis sacchari	01/06/2008	Saccharum		Colombia	South America	apterous
SNIB00027_01	SNIB00027_01_109	Melanaphis sacchari	01/06/2008	Saccharum		Colombia	South America	apterous
SNIB00027_01	SNIB00027_01_110	Melanaphis sacchari	01/06/2008	Saccharum		Colombia	South America	apterous
SNIB00027_01	SNIB00027_01_111	Melanaphis sacchari	01/06/2008	Saccharum		Colombia	South America	apterous
SNIB00027_01	SNIB00027_01_112	Melanaphis sacchari	01/06/2008	Saccharum		Colombia	South America	apterous
SNIB00027_01	SNIB00027_01_113	Melanaphis sacchari	01/06/2008	Saccharum		Colombia	South America	apterous
SNIB00027_01	SNIB00027_01_114	Melanaphis sacchari	01/06/2008	Saccharum		Colombia	South America	apterous
SNIB00027_01	SNIB00027_01_115	Melanaphis sacchari	01/06/2008	Saccharum		Colombia	South America	apterous
SNIB00027_01	SNIB00027_01_116	Melanaphis sacchari	01/06/2008	Saccharum		Colombia	South America	apterous
SNIB00027_01	SNIB00027_01_117	Melanaphis sacchari	01/06/2008	Saccharum		Colombia	South America	apterous
SNIB00027_01	SNIB00027_01_118	Melanaphis sacchari	01/06/2008	Saccharum		Colombia	South America	apterous
SNIB00027_01	SNIB00027_01_119	Melanaphis sacchari	01/06/2008	Saccharum		Colombia	South America	apterous
SNIB00027_01	SNIB00027_01_120	Melanaphis sacchari	01/06/2008	Saccharum		Colombia	South America	apterous
SNIB00027_01	SNIB00027_01_121	Melanaphis sacchari	01/06/2008	Saccharum		Colombia	South America	apterous
SNIB00027_01	SNIB00027_01_122	Melanaphis sacchari	01/06/2008	Saccharum		Colombia	South America	apterous
SNIB00027_01	SNIB00027_01_123	Melanaphis sacchari	01/06/2008	Saccharum		Colombia	South America	apterous
SNIB00027_01	SNIB00027_01_124	Melanaphis sacchari	01/06/2008	Saccharum		Colombia	South America	apterous
SNIB00027_01	SNIB00027_01_125	Melanaphis sacchari	01/06/2008	Saccharum		Colombia	South America	apterous
SNIB00027_01	SNIB00027_01_126	Melanaphis sacchari	01/06/2008	Saccharum		Colombia	South America	apterous
SNIB00027_01	SNIB00027_0101	Melanaphis sacchari	01/06/2008	Saccharum		Colombia	South America	apterous
SNIB00027_01	SNIB00027_0102	Melanaphis sacchari	01/06/2008	Saccharum		Colombia	South America	apterous	MT813589		MT847481			MT821432
SNIB00027_01	SNIB00027_0103	Melanaphis sacchari	01/06/2008	Saccharum		Colombia	South America	apterous
SNIB00027_01	SNIB00027_0105	Melanaphis sacchari	01/06/2008	Saccharum		Colombia	South America	apterous			MT847451
SNIB00027_01	SNIB00027_0106	Melanaphis sacchari	01/06/2008	Saccharum		Colombia	South America	apterous	MT813557		MT847452
SNIB00027_01	SNIB00027_0107	Melanaphis sacchari	01/06/2008	Saccharum		Colombia	South America	apterous	MT813558		MT847453
SNIB00027_01	SNIB00027_0108	Melanaphis sacchari	01/06/2008	Saccharum		Colombia	South America	apterous	KJ083110			MT847419
SNIB00028_01	SNIB00028_0101	Melanaphis sacchari	20/02/2009	Saccharum		Australia	Australia	apterous
SNIB00028_01	SNIB00028_0102	Melanaphis sacchari	20/02/2009	Saccharum		Australia	Australia	apterous
SNIB00028_01	SNIB00028_0103	Melanaphis sacchari	20/02/2009	Saccharum		Australia	Australia	apterous
SNIB00028_01	SNIB00028_0104	Melanaphis sacchari	20/02/2009	Saccharum		Australia	Australia	apterous
SNIB00028_01	SNIB00028_0105	Melanaphis sacchari	20/02/2009	Saccharum		Australia	Australia	apterous
SNIB00028_01	SNIB00028_0106	Melanaphis sacchari	20/02/2009	Saccharum		Australia	Australia	apterous
SNIB00028_01	SNIB00028_0107	Melanaphis sacchari	20/02/2009	Saccharum		Australia	Australia	apterous
SNIB00028_01	SNIB00028_0108	Melanaphis sacchari	20/02/2009	Saccharum		Australia	Australia	apterous
SNIB00028_01	SNIB00028_0109	Melanaphis sacchari	20/02/2009	Saccharum		Australia	Australia	apterous
SNIB00028_01	SNIB00028_0110	Melanaphis sacchari	20/02/2009	Saccharum		Australia	Australia	apterous
SNIB00028_01	SNIB00028_0111	Melanaphis sacchari	20/02/2009	Saccharum		Australia	Australia	apterous
SNIB00028_01	SNIB00028_0112	Melanaphis sacchari	20/02/2009	Saccharum		Australia	Australia	apterous
SNIB00028_01	SNIB00028_0113	Melanaphis sacchari	20/02/2009	Saccharum		Australia	Australia	apterous
SNIB00028_01	SNIB00028_0114	Melanaphis sacchari	20/02/2009	Saccharum		Australia	Australia	apterous
SNIB00028_01	SNIB00028_0115	Melanaphis sacchari	20/02/2009	Saccharum		Australia	Australia	apterous
SNIB00028_01	SNIB00028_0116	Melanaphis sacchari	20/02/2009	Saccharum		Australia	Australia	apterous
SNIB00028_01	SNIB00028_0117	Melanaphis sacchari	20/02/2009	Saccharum		Australia	Australia	apterous
SNIB00028_01	SNIB00028_0118	Melanaphis sacchari	20/02/2009	Saccharum		Australia	Australia	apterous
SNIB00028_01	SNIB00028_0119	Melanaphis sacchari	20/02/2009	Saccharum		Australia	Australia	apterous
SNIB00028_01	SNIB00028_0120	Melanaphis sacchari	20/02/2009	Saccharum		Australia	Australia	apterous
SNIB00028_01	SNIB00028_0121	Melanaphis sacchari	20/02/2009	Saccharum		Australia	Australia	apterous
SNIB00028_01	SNIB00028_0122	Melanaphis sacchari	20/02/2009	Saccharum		Australia	Australia	apterous
SNIB00028_01	SNIB00028_0123	Melanaphis sacchari	20/02/2009	Saccharum		Australia	Australia	apterous
SNIB00028_01	SNIB00028_0124	Melanaphis sacchari	20/02/2009	Saccharum		Australia	Australia	apterous
SNIB00028_01	SNIB00028_0125	Melanaphis sacchari	20/02/2009	Saccharum		Australia	Australia	apterous
SNIB00028_01	SNIB00028_0126	Melanaphis sacchari	20/02/2009	Saccharum		Australia	Australia	apterous
SNIB00028_01	SNIB00028_0127	Melanaphis sacchari	20/02/2009	Saccharum		Australia	Australia	apterous
SNIB00028_01	SNIB00028_0128	Melanaphis sacchari	20/02/2009	Saccharum		Australia	Australia	apterous
SNIB00028_01	SNIB00028_0129	Melanaphis sacchari	20/02/2009	Saccharum		Australia	Australia	apterous
SNIB00028_01	SNIB00028_0130	Melanaphis sacchari	20/02/2009	Saccharum		Australia	Australia	apterous
SNIB00028_01	SNIB00028_0131	Melanaphis sacchari	20/02/2009	Saccharum		Australia	Australia	apterous
SNIB00028_01	SNIB00028_0132	Melanaphis sacchari	20/02/2009	Saccharum		Australia	Australia	apterous
SNIB00028_01	SNIB00028_0133	Melanaphis sacchari	20/02/2009	Saccharum		Australia	Australia	apterous
SNIB00028_01	SNIB00028_0134	Melanaphis sacchari	20/02/2009	Saccharum		Australia	Australia	apterous
SNIB00028_01	SNIB00028_0135	Melanaphis sacchari	20/02/2009	Saccharum		Australia	Australia	apterous
SNIB00028_01	SNIB00028_0136	Melanaphis sacchari	20/02/2009	Saccharum		Australia	Australia	apterous
SNIB00028_01	SNIB00028_0137	Melanaphis sacchari	20/02/2009	Saccharum		Australia	Australia	apterous
SNIB00028_01	SNIB00028_0138	Melanaphis sacchari	20/02/2009	Saccharum		Australia	Australia	apterous	KJ083111	MT847375	MT847479		MT821340	MT821433
SNIB00028_01	SNIB00028_0139	Melanaphis sacchari	20/02/2009	Saccharum		Australia	Australia	apterous	KJ083112		MT847478		MT821339
SNIB00028_01	SNIB00028_0140	Melanaphis sacchari	20/02/2009	Saccharum		Australia	Australia	apterous	KJ083113	MT847374	MT847477		MT821338	MT821434
SNIB00028_01	SNIB00028_0141	Melanaphis sacchari	20/02/2009	Saccharum		Australia	Australia	apterous	KJ083114	MT847373	MT847476		MT821337
SNIB00028_01	SNIB00028_0142	Melanaphis sacchari	20/02/2009	Saccharum		Australia	Australia	apterous	KJ083115	MT847365	MT847466		MT821310
SNIB00028_01	SNIB00028_0143	Melanaphis sacchari	20/02/2009	Saccharum		Australia	Australia	apterous	MT813577	MT847351	MT847460			MT821388
SNIB00051_01	SNIB00051_01_100	Melanaphis sacchari	09/03/2009	Saccharum		Australia	Australia	apterous
SNIB00051_01	SNIB00051_01_101	Melanaphis sacchari	09/03/2009	Saccharum		Australia	Australia	apterous
SNIB00051_01	SNIB00051_01_102	Melanaphis sacchari	09/03/2009	Saccharum		Australia	Australia	apterous
SNIB00051_01	SNIB00051_01_103	Melanaphis sacchari	09/03/2009	Saccharum		Australia	Australia	apterous
SNIB00051_01	SNIB00051_01_104	Melanaphis sacchari	09/03/2009	Saccharum		Australia	Australia	apterous
SNIB00051_01	SNIB00051_01_105	Melanaphis sacchari	09/03/2009	Saccharum		Australia	Australia	apterous
SNIB00051_01	SNIB00051_01_106	Melanaphis sacchari	09/03/2009	Saccharum		Australia	Australia	apterous
SNIB00051_01	SNIB00051_01_107	Melanaphis sacchari	09/03/2009	Saccharum		Australia	Australia	apterous
SNIB00051_01	SNIB00051_01_108	Melanaphis sacchari	09/03/2009	Saccharum		Australia	Australia	apterous
SNIB00051_01	SNIB00051_01_109	Melanaphis sacchari	09/03/2009	Saccharum		Australia	Australia	apterous
SNIB00051_01	SNIB00051_01_110	Melanaphis sacchari	09/03/2009	Saccharum		Australia	Australia	apterous
SNIB00051_01	SNIB00051_01_111	Melanaphis sacchari	09/03/2009	Saccharum		Australia	Australia	apterous
SNIB00051_01	SNIB00051_01_112	Melanaphis sacchari	09/03/2009	Saccharum		Australia	Australia	apterous
SNIB00051_01	SNIB00051_01_113	Melanaphis sacchari	09/03/2009	Saccharum		Australia	Australia	apterous
SNIB00051_01	SNIB00051_01_114	Melanaphis sacchari	09/03/2009	Saccharum		Australia	Australia	apterous
SNIB00051_01	SNIB00051_01_115	Melanaphis sacchari	09/03/2009	Saccharum		Australia	Australia	apterous
SNIB00051_01	SNIB00051_01_116	Melanaphis sacchari	09/03/2009	Saccharum		Australia	Australia	apterous
SNIB00051_01	SNIB00051_01_117	Melanaphis sacchari	09/03/2009	Saccharum		Australia	Australia	apterous
SNIB00052_01	SNIB00052_01_100	Melanaphis sacchari	01/05/2012	Saccharum		Australia	Australia	apterous
SNIB00052_01	SNIB00052_01_101	Melanaphis sacchari	01/05/2012	Saccharum		Australia	Australia	apterous
SNIB00052_01	SNIB00052_01_102	Melanaphis sacchari	01/05/2012	Saccharum		Australia	Australia	apterous
SNIB00052_01	SNIB00052_01_103	Melanaphis sacchari	01/05/2012	Saccharum		Australia	Australia	apterous
SNIB00052_01	SNIB00052_01_104	Melanaphis sacchari	01/05/2012	Saccharum		Australia	Australia	apterous
SNIB00052_01	SNIB00052_0102	Melanaphis sacchari	01/05/2012	Saccharum		Australia	Australia	apterous
SNIB00052_01	SNIB00052_0103	Melanaphis sacchari	01/05/2012	Saccharum		Australia	Australia	apterous
SNIB00052_01	SNIB00052_0106	Melanaphis sacchari	01/05/2012	Saccharum		Australia	Australia	apterous
SNIB00052_01	SNIB00052_0107	Melanaphis sacchari	01/05/2012	Saccharum		Australia	Australia	apterous	MT813546		MT847510
SNIB00052_01	SNIB00052_0108	Melanaphis sacchari	01/05/2012	Saccharum		Australia	Australia	apterous	MT813547		MT847443			MT821435
SNIB00052_01	SNIB00052_0109	Melanaphis sacchari	01/05/2012	Saccharum		Australia	Australia	apterous	MT813548		MT847444
SNIB00053_01	SNIB00053_01_100	Melanaphis sacchari	01/05/2012	Saccharum		Australia	Australia	apterous
SNIB00053_01	SNIB00053_01_101	Melanaphis sacchari	01/05/2012	Saccharum		Australia	Australia	apterous
SNIB00053_01	SNIB00053_01_102	Melanaphis sacchari	01/05/2012	Saccharum		Australia	Australia	apterous
SNIB00053_01	SNIB00053_01_103	Melanaphis sacchari	01/05/2012	Saccharum		Australia	Australia	apterous
SNIB00053_01	SNIB00053_01_104	Melanaphis sacchari	01/05/2012	Saccharum		Australia	Australia	apterous
SNIB00053_01	SNIB00053_01_105	Melanaphis sacchari	01/05/2012	Saccharum		Australia	Australia	apterous
SNIB00053_01	SNIB00053_01_106	Melanaphis sacchari	01/05/2012	Saccharum		Australia	Australia	apterous
SNIB00053_01	SNIB00053_01_107	Melanaphis sacchari	01/05/2012	Saccharum		Australia	Australia	apterous
SNIB00054_01	SNIB00054_01_100	Melanaphis sacchari	01/03/2012	Saccharum		Australia	Australia	apterous
SNIB00054_01	SNIB00054_01_101	Melanaphis sacchari	01/03/2012	Saccharum		Australia	Australia	apterous
SNIB00054_01	SNIB00054_01_102	Melanaphis sacchari	01/03/2012	Saccharum		Australia	Australia	apterous
SNIB00054_01	SNIB00054_01_103	Melanaphis sacchari	01/03/2012	Saccharum		Australia	Australia	apterous
SNIB00054_01	SNIB00054_0101	Melanaphis sacchari	01/03/2012	Saccharum		Australia	Australia	apterous
SNIB00054_01	SNIB00054_0102	Melanaphis sacchari	01/03/2012	Saccharum		Australia	Australia	apterous
SNIB00054_01	SNIB00054_0103	Melanaphis sacchari	01/03/2012	Saccharum		Australia	Australia	apterous
SNIB00054_01	SNIB00054_0105	Melanaphis sacchari	01/03/2012	Saccharum		Australia	Australia	apterous	MT813549		MT847445
SNIB00054_01	SNIB00054_0106	Melanaphis sacchari	01/03/2012	Saccharum		Australia	Australia	apterous	MT813550		MT847436
SNIB00054_01	SNIB00054_0107	Melanaphis sacchari	01/03/2012	Saccharum		Australia	Australia	apterous	MT813551		MT847446
SNIB00055_01	SNIB00055_01_100	Melanaphis sacchari	01/05/2012	Saccharum		Australia	Australia	apterous
SNIB00055_01	SNIB00055_01_101	Melanaphis sacchari	01/05/2012	Saccharum		Australia	Australia	apterous
SNIB00055_01	SNIB00055_01_102	Melanaphis sacchari	01/05/2012	Saccharum		Australia	Australia	apterous
SNIB00055_01	SNIB00055_01_103	Melanaphis sacchari	01/05/2012	Saccharum		Australia	Australia	apterous
SNIB00055_01	SNIB00055_01_104	Melanaphis sacchari	01/05/2012	Saccharum		Australia	Australia	apterous
SNIB00055_01	SNIB00055_0101	Melanaphis sacchari	01/05/2012	Saccharum		Australia	Australia	apterous
SNIB00055_01	SNIB00055_0105	Melanaphis sacchari	01/05/2012	Saccharum		Australia	Australia	apterous	MT813552		MT847447
SNIB00055_01	SNIB00055_0106	Melanaphis sacchari	01/05/2012	Saccharum		Australia	Australia	apterous	MT813553		MT847448			MT821436
SNIB00055_01	SNIB00055_0107	Melanaphis sacchari	01/05/2012	Saccharum		Australia	Australia	apterous			MT847449
SNIB00056_01	SNIB00056_01_100	Melanaphis sorghi	09/11/2007	Sorghum bicolor		Cameroon	Central Africa	apterous
SNIB00056_01	SNIB00056_01_101	Melanaphis sorghi	09/11/2007	Sorghum bicolor		Cameroon	Central Africa	apterous
SNIB00056_01	SNIB00056_01_102	Melanaphis sorghi	09/11/2007	Sorghum bicolor		Cameroon	Central Africa	apterous
SNIB00056_01	SNIB00056_01_103	Melanaphis sorghi	09/11/2007	Sorghum bicolor		Cameroon	Central Africa	apterous
SNIB00056_01	SNIB00056_01_104	Melanaphis sorghi	09/11/2007	Sorghum bicolor		Cameroon	Central Africa	apterous
SNIB00056_01	SNIB00056_01_105	Melanaphis sorghi	09/11/2007	Sorghum bicolor		Cameroon	Central Africa	apterous
SNIB00056_01	SNIB00056_01_106	Melanaphis sorghi	09/11/2007	Sorghum bicolor		Cameroon	Central Africa	apterous				MT847429
SNIB00056_01	SNIB00056_01_107	Melanaphis sorghi	09/11/2007	Sorghum bicolor		Cameroon	Central Africa	apterous
SNIB00056_01	SNIB00056_01_108	Melanaphis sorghi	09/11/2007	Sorghum bicolor		Cameroon	Central Africa	apterous
SNIB00056_01	SNIB00056_01_109	Melanaphis sorghi	09/11/2007	Sorghum bicolor		Cameroon	Central Africa	apterous
SNIB00056_01	SNIB00056_01_110	Melanaphis sorghi	09/11/2007	Sorghum bicolor		Cameroon	Central Africa	apterous
SNIB00056_01	SNIB00056_01_111	Melanaphis sorghi	09/11/2007	Sorghum bicolor		Cameroon	Central Africa	apterous
SNIB00056_01	SNIB00056_01_112	Melanaphis sorghi	09/11/2007	Sorghum bicolor		Cameroon	Central Africa	apterous
SNIB00056_01	SNIB00056_01_113	Melanaphis sorghi	09/11/2007	Sorghum bicolor		Cameroon	Central Africa	apterous
SNIB00056_01	SNIB00056_01_114	Melanaphis sorghi	09/11/2007	Sorghum bicolor		Cameroon	Central Africa	apterous
SNIB00056_01	SNIB00056_01_115	Melanaphis sorghi	09/11/2007	Sorghum bicolor		Cameroon	Central Africa	apterous
SNIB00056_01	SNIB00056_01_116	Melanaphis sorghi	09/11/2007	Sorghum bicolor		Cameroon	Central Africa	apterous
SNIB00056_01	SNIB00056_01_117	Melanaphis sorghi	09/11/2007	Sorghum bicolor		Cameroon	Central Africa	apterous
SNIB00056_01	SNIB00056_01_118	Melanaphis sorghi	09/11/2007	Sorghum bicolor		Cameroon	Central Africa	apterous
SNIB00056_01	SNIB00056_01_119	Melanaphis sorghi	09/11/2007	Sorghum bicolor		Cameroon	Central Africa	apterous
SNIB00056_01	SNIB00056_01_120	Melanaphis sorghi	09/11/2007	Sorghum bicolor		Cameroon	Central Africa	apterous
SNIB00056_01	SNIB00056_01_121	Melanaphis sorghi	09/11/2007	Sorghum bicolor		Cameroon	Central Africa	apterous
SNIB00056_01	SNIB00056_01_122	Melanaphis sorghi	09/11/2007	Sorghum bicolor		Cameroon	Central Africa	apterous
SNIB00056_01	SNIB00056_01_123	Melanaphis sorghi	09/11/2007	Sorghum bicolor		Cameroon	Central Africa	apterous
SNIB00056_01	SNIB00056_01_124	Melanaphis sorghi	09/11/2007	Sorghum bicolor		Cameroon	Central Africa	apterous
SNIB00056_01	SNIB00056_01_125	Melanaphis sorghi	09/11/2007	Sorghum bicolor		Cameroon	Central Africa	apterous
SNIB00056_01	SNIB00056_01_126	Melanaphis sorghi	09/11/2007	Sorghum bicolor		Cameroon	Central Africa	apterous
SNIB00056_01	SNIB00056_01_127	Melanaphis sorghi	09/11/2007	Sorghum bicolor		Cameroon	Central Africa	apterous
SNIB00056_01	SNIB00056_01_128	Melanaphis sorghi	09/11/2007	Sorghum bicolor		Cameroon	Central Africa	apterous
SNIB00056_01	SNIB00056_0101	Melanaphis sorghi	09/11/2007	Sorghum bicolor		Cameroon	Central Africa	apterous	KJ083159
SNIB00056_01	SNIB00056_0102	Melanaphis sorghi	09/11/2007	Sorghum bicolor		Cameroon	Central Africa	apterous	KJ083160
SNIB00056_01	SNIB00056_0103	Melanaphis sorghi	09/11/2007	Sorghum bicolor		Cameroon	Central Africa	apterous	MT813578		MT847527			MT821389
SNIB00056_01	SNIB00056_0105	Melanaphis sorghi	09/11/2007	Sorghum bicolor		Cameroon	Central Africa	apterous	MT813627	MT847383	MT847556			MT821390
SNIB00056_01	SNIB00056_0106	Melanaphis sorghi	09/11/2007	Sorghum bicolor		Cameroon	Central Africa	apterous	MT813579		MT847569			MT821391
SNIB00056_01	SNIB00056_0108	Melanaphis sorghi	09/11/2007	Sorghum bicolor		Cameroon	Central Africa	apterous	MT813580	MT847352	MT847568			MT821392
SNIB00057_01	SNIB00057_01_100	Melanaphis sorghi	01/07/2010	Sorghum bicolor		China	Asia	apterous
SNIB00057_01	SNIB00057_01_101	Melanaphis sorghi	01/07/2010	Sorghum bicolor		China	Asia	apterous
SNIB00057_01	SNIB00057_01_102	Melanaphis sorghi	01/07/2010	Sorghum bicolor		China	Asia	apterous
SNIB00057_01	SNIB00057_01_103	Melanaphis sorghi	01/07/2010	Sorghum bicolor		China	Asia	apterous
SNIB00057_01	SNIB00057_01_104	Melanaphis sorghi	01/07/2010	Sorghum bicolor		China	Asia	apterous
SNIB00057_01	SNIB00057_01_105	Melanaphis sorghi	01/07/2010	Sorghum bicolor		China	Asia	apterous
SNIB00057_01	SNIB00057_01_106	Melanaphis sorghi	01/07/2010	Sorghum bicolor		China	Asia	apterous
SNIB00057_01	SNIB00057_01_107	Melanaphis sorghi	01/07/2010	Sorghum bicolor		China	Asia	apterous
SNIB00057_01	SNIB00057_01_108	Melanaphis sorghi	01/07/2010	Sorghum bicolor		China	Asia	apterous
SNIB00057_01	SNIB00057_0101	Melanaphis sorghi	01/07/2010	Sorghum bicolor		China	Asia	apterous	KJ083167	MT847299	MT847538
SNIB00057_01	SNIB00057_0102	Melanaphis sorghi	01/07/2010	Sorghum bicolor		China	Asia	apterous	KJ083168	MT847298	MT847537			MT821437
SNIB00057_01	SNIB00057_0103	Melanaphis sorghi	01/07/2010	Sorghum bicolor		China	Asia	apterous	KJ083169		MT847536
SNIB00057_01	SNIB00057_0104	Melanaphis sorghi	01/07/2010	Sorghum bicolor		China	Asia	apterous	KJ083170	MT847297	MT847535
SNIB00057_01	SNIB00057_0105	Melanaphis sorghi	01/07/2010	Sorghum bicolor		China	Asia	apterous	KJ083171	MT847296	MT847539			MT821438
SNIB00057_01	SNIB00057_0106	Melanaphis sorghi	01/07/2010	Sorghum bicolor		China	Asia	apterous	KJ083172	MT847295	MT847534
SNIB00057_01	SNIB00057_0107	Melanaphis sorghi	01/07/2010	Sorghum bicolor		China	Asia	apterous	KJ083173	MT847294	MT847533
SNIB00057_01	SNIB00057_0108	Melanaphis sorghi	01/07/2010	Sorghum bicolor		China	Asia	apterous	KJ083174	MT847293	MT847532
SNIB00057_01	SNIB00057_0109	Melanaphis sorghi	01/07/2010	Sorghum bicolor		China	Asia	apterous	KJ083175	MT847292	MT847531
SNIB00057_01	SNIB00057_0110	Melanaphis sorghi	01/07/2010	Sorghum bicolor		China	Asia	apterous	KJ083176	MT847291	MT847530
SNIB00057_01	SNIB00057_0111	Melanaphis sorghi	01/07/2010	Sorghum bicolor		China	Asia	apterous	KJ083177		MT847540		MT821320	MT821439
SNIB00057_01	SNIB00057_0112	Melanaphis sorghi	01/07/2010	Sorghum bicolor		China	Asia	apterous	KJ083178	MT847290	MT847528		MT821319	MT821440
SNIB00057_01	SNIB00057_0113	Melanaphis sorghi	01/07/2010	Sorghum bicolor		China	Asia	apterous	KJ083179	MT847289	MT847529		MT821318
SNIB00058_01	SNIB00058_01_100	Melanaphis sacchari	01/06/2008	Saccharum		Colombia	South America	apterous
SNIB00058_01	SNIB00058_01_101	Melanaphis sacchari	01/06/2008	Saccharum		Colombia	South America	apterous
SNIB00058_01	SNIB00058_01_102	Melanaphis sacchari	01/06/2008	Saccharum		Colombia	South America	apterous
SNIB00058_01	SNIB00058_01_103	Melanaphis sacchari	01/06/2008	Saccharum		Colombia	South America	apterous
SNIB00058_01	SNIB00058_01_104	Melanaphis sacchari	01/06/2008	Saccharum		Colombia	South America	apterous
SNIB00058_01	SNIB00058_01_105	Melanaphis sacchari	01/06/2008	Saccharum		Colombia	South America	apterous
SNIB00058_01	SNIB00058_01_106	Melanaphis sacchari	01/06/2008	Saccharum		Colombia	South America	apterous
SNIB00058_01	SNIB00058_01_107	Melanaphis sacchari	01/06/2008	Saccharum		Colombia	South America	apterous
SNIB00058_01	SNIB00058_01_108	Melanaphis sacchari	01/06/2008	Saccharum		Colombia	South America	apterous
SNIB00058_01	SNIB00058_01_109	Melanaphis sacchari	01/06/2008	Saccharum		Colombia	South America	apterous
SNIB00058_01	SNIB00058_01_110	Melanaphis sacchari	01/06/2008	Saccharum		Colombia	South America	apterous
SNIB00058_01	SNIB00058_01_111	Melanaphis sacchari	01/06/2008	Saccharum		Colombia	South America	apterous
SNIB00058_01	SNIB00058_01_112	Melanaphis sacchari	01/06/2008	Saccharum		Colombia	South America	apterous
SNIB00058_01	SNIB00058_01_113	Melanaphis sacchari	01/06/2008	Saccharum		Colombia	South America	apterous
SNIB00058_01	SNIB00058_01_114	Melanaphis sacchari	01/06/2008	Saccharum		Colombia	South America	apterous
SNIB00058_01	SNIB00058_01_115	Melanaphis sacchari	01/06/2008	Saccharum		Colombia	South America	apterous
SNIB00058_01	SNIB00058_01_116	Melanaphis sacchari	01/06/2008	Saccharum		Colombia	South America	apterous
SNIB00058_01	SNIB00058_01_117	Melanaphis sacchari	01/06/2008	Saccharum		Colombia	South America	apterous
SNIB00058_01	SNIB00058_0101	Melanaphis sacchari	01/06/2008	Saccharum		Colombia	South America	apterous	MT813559		MT847455
SNIB00058_01	SNIB00058_0102	Melanaphis sacchari	01/06/2008	Saccharum		Colombia	South America	apterous	MT813560		MT847456
SNIB00058_01	SNIB00058_0103	Melanaphis sacchari	01/06/2008	Saccharum		Colombia	South America	apterous	MT813561		MT847457
SNIB00059_01	SNIB00059_01_101	Melanaphis sacchari	01/01/2007	Saccharum	Guadeloupe	France	Carribean Islands	apterous
SNIB00059_01	SNIB00059_01_102	Melanaphis sacchari	01/01/2007	Saccharum	Guadeloupe	France	Carribean Islands	apterous
SNIB00059_01	SNIB00059_01_103	Melanaphis sacchari	01/01/2007	Saccharum	Guadeloupe	France	Carribean Islands	apterous
SNIB00059_01	SNIB00059_01_105	Melanaphis sacchari	01/01/2007	Saccharum	Guadeloupe	France	Carribean Islands	apterous
SNIB00059_01	SNIB00059_01_106	Melanaphis sacchari	01/01/2007	Saccharum	Guadeloupe	France	Carribean Islands	apterous
SNIB00059_01	SNIB00059_01_107	Melanaphis sacchari	01/01/2007	Saccharum	Guadeloupe	France	Carribean Islands	apterous
SNIB00059_01	SNIB00059_01_110	Melanaphis sacchari	01/01/2007	Saccharum	Guadeloupe	France	Carribean Islands	apterous
SNIB00060_01	SNIB00060_01_100	Melanaphis sacchari	01/01/2004	Saccharum	Guadeloupe	France	Carribean Islands	apterous
SNIB00060_01	SNIB00060_01_101	Melanaphis sacchari	01/01/2004	Saccharum	Guadeloupe	France	Carribean Islands	apterous
SNIB00060_01	SNIB00060_01_102	Melanaphis sacchari	01/01/2004	Saccharum	Guadeloupe	France	Carribean Islands	apterous
SNIB00060_01	SNIB00060_01_103	Melanaphis sacchari	01/01/2004	Saccharum	Guadeloupe	France	Carribean Islands	apterous
SNIB00060_01	SNIB00060_01_104	Melanaphis sacchari	01/01/2004	Saccharum	Guadeloupe	France	Carribean Islands	apterous
SNIB00060_01	SNIB00060_01_105	Melanaphis sacchari	01/01/2004	Saccharum	Guadeloupe	France	Carribean Islands	apterous
SNIB00060_01	SNIB00060_01_106	Melanaphis sacchari	01/01/2004	Saccharum	Guadeloupe	France	Carribean Islands	apterous
SNIB00060_01	SNIB00060_01_107	Melanaphis sacchari	01/01/2004	Saccharum	Guadeloupe	France	Carribean Islands	apterous
SNIB00060_01	SNIB00060_01_108	Melanaphis sacchari	01/01/2004	Saccharum	Guadeloupe	France	Carribean Islands	apterous
SNIB00060_01	SNIB00060_01_109	Melanaphis sacchari	01/01/2004	Saccharum	Guadeloupe	France	Carribean Islands	apterous
SNIB00060_01	SNIB00060_01_110	Melanaphis sacchari	01/01/2004	Saccharum	Guadeloupe	France	Carribean Islands	apterous
SNIB00061_01	SNIB00061_01_100	Melanaphis sacchari	01/01/2007	Saccharum	Guadeloupe	France	Carribean Islands	apterous
SNIB00061_01	SNIB00061_01_101	Melanaphis sacchari	01/01/2007	Saccharum	Guadeloupe	France	Carribean Islands	apterous
SNIB00061_01	SNIB00061_01_102	Melanaphis sacchari	01/01/2007	Saccharum	Guadeloupe	France	Carribean Islands	apterous
SNIB00061_01	SNIB00061_01_103	Melanaphis sacchari	01/01/2007	Saccharum	Guadeloupe	France	Carribean Islands	apterous
SNIB00061_01	SNIB00061_01_104	Melanaphis sacchari	01/01/2007	Saccharum	Guadeloupe	France	Carribean Islands	apterous
SNIB00061_01	SNIB00061_01_105	Melanaphis sacchari	01/01/2007	Saccharum	Guadeloupe	France	Carribean Islands	apterous
SNIB00061_01	SNIB00061_01_106	Melanaphis sacchari	01/01/2007	Saccharum	Guadeloupe	France	Carribean Islands	apterous
SNIB00061_01	SNIB00061_01_107	Melanaphis sacchari	01/01/2007	Saccharum	Guadeloupe	France	Carribean Islands	apterous
SNIB00061_01	SNIB00061_01_108	Melanaphis sacchari	01/01/2007	Saccharum	Guadeloupe	France	Carribean Islands	apterous
SNIB00061_01	SNIB00061_01_109	Melanaphis sacchari	01/01/2007	Saccharum	Guadeloupe	France	Carribean Islands	apterous
SNIB00061_01	SNIB00061_01_110	Melanaphis sacchari	01/01/2007	Saccharum	Guadeloupe	France	Carribean Islands	apterous
SNIB00061_01	SNIB00061_01_111	Melanaphis sacchari	01/01/2007	Saccharum	Guadeloupe	France	Carribean Islands	apterous
SNIB00061_01	SNIB00061_01_112	Melanaphis sacchari	01/01/2007	Saccharum	Guadeloupe	France	Carribean Islands	apterous
SNIB00061_01	SNIB00061_01_113	Melanaphis sacchari	01/01/2007	Saccharum	Guadeloupe	France	Carribean Islands	apterous
SNIB00061_01	SNIB00061_01_114	Melanaphis sacchari	01/01/2007	Saccharum	Guadeloupe	France	Carribean Islands	apterous
SNIB00063_01	SNIB00063_01_100	Melanaphis sacchari	04/09/2007	Saccharum	Hawaii	United States of America	North America	apterous
SNIB00063_01	SNIB00063_01_101	Melanaphis sacchari	04/09/2007	Saccharum	Hawaii	United States of America	North America	apterous
SNIB00063_01	SNIB00063_01_102	Melanaphis sacchari	04/09/2007	Saccharum	Hawaii	United States of America	North America	apterous
SNIB00063_01	SNIB00063_01_103	Melanaphis sacchari	04/09/2007	Saccharum	Hawaii	United States of America	North America	apterous
SNIB00063_01	SNIB00063_01_104	Melanaphis sacchari	04/09/2007	Saccharum	Hawaii	United States of America	North America	apterous
SNIB00063_01	SNIB00063_01_105	Melanaphis sacchari	04/09/2007	Saccharum	Hawaii	United States of America	North America	apterous
SNIB00063_01	SNIB00063_01_106	Melanaphis sacchari	04/09/2007	Saccharum	Hawaii	United States of America	North America	apterous
SNIB00063_01	SNIB00063_01_107	Melanaphis sacchari	04/09/2007	Saccharum	Hawaii	United States of America	North America	apterous
SNIB00063_01	SNIB00063_01_108	Melanaphis sacchari	04/09/2007	Saccharum	Hawaii	United States of America	North America	apterous
SNIB00063_01	SNIB00063_01_109	Melanaphis sacchari	04/09/2007	Saccharum	Hawaii	United States of America	North America	apterous
SNIB00063_01	SNIB00063_01_110	Melanaphis sacchari	04/09/2007	Saccharum	Hawaii	United States of America	North America	apterous
SNIB00063_01	SNIB00063_01_111	Melanaphis sacchari	04/09/2007	Saccharum	Hawaii	United States of America	North America	apterous
SNIB00063_01	SNIB00063_01_112	Melanaphis sacchari	04/09/2007	Saccharum	Hawaii	United States of America	North America	apterous
SNIB00063_01	SNIB00063_01_113	Melanaphis sacchari	04/09/2007	Saccharum	Hawaii	United States of America	North America	apterous
SNIB00063_01	SNIB00063_01_114	Melanaphis sacchari	04/09/2007	Saccharum	Hawaii	United States of America	North America	apterous
SNIB00063_01	SNIB00063_01_115	Melanaphis sacchari	04/09/2007	Saccharum	Hawaii	United States of America	North America	apterous
SNIB00063_01	SNIB00063_01_116	Melanaphis sacchari	04/09/2007	Saccharum	Hawaii	United States of America	North America	apterous
SNIB00063_01	SNIB00063_01_117	Melanaphis sacchari	04/09/2007	Saccharum	Hawaii	United States of America	North America	apterous
SNIB00063_01	SNIB00063_01_118	Melanaphis sacchari	04/09/2007	Saccharum	Hawaii	United States of America	North America	apterous
SNIB00063_01	SNIB00063_01_119	Melanaphis sacchari	04/09/2007	Saccharum	Hawaii	United States of America	North America	apterous
SNIB00063_01	SNIB00063_01_120	Melanaphis sacchari	04/09/2007	Saccharum	Hawaii	United States of America	North America	apterous
SNIB00063_01	SNIB00063_01_121	Melanaphis sacchari	04/09/2007	Saccharum	Hawaii	United States of America	North America	apterous
SNIB00063_01	SNIB00063_0101	Melanaphis sacchari	04/09/2007	Saccharum	Hawaii	United States of America	North America	apterous	KJ083215
SNIB00063_01	SNIB00063_0102	Melanaphis sacchari	04/09/2007	Saccharum	Hawaii	United States of America	North America	apterous
SNIB00063_01	SNIB00063_0103	Melanaphis sacchari	04/09/2007	Saccharum	Hawaii	United States of America	North America	apterous
SNIB00063_01	SNIB00063_0104	Melanaphis sacchari	04/09/2007	Saccharum	Hawaii	United States of America	North America	apterous
SNIB00063_01	SNIB00063_0105	Melanaphis sacchari	04/09/2007	Saccharum	Hawaii	United States of America	North America	apterous
SNIB00063_01	SNIB00063_0106	Melanaphis sacchari	04/09/2007	Saccharum	Hawaii	United States of America	North America	apterous
SNIB00063_01	SNIB00063_0107	Melanaphis sacchari	04/09/2007	Saccharum	Hawaii	United States of America	North America	apterous
SNIB00063_01	SNIB00063_0108	Melanaphis sacchari	04/09/2007	Saccharum	Hawaii	United States of America	North America	apterous
SNIB00063_01	SNIB00063_0109	Melanaphis sacchari	04/09/2007	Saccharum	Hawaii	United States of America	North America	apterous
SNIB00063_01	SNIB00063_0110	Melanaphis sacchari	04/09/2007	Saccharum	Hawaii	United States of America	North America	apterous
SNIB00064_01	SNIB00064_01_100	Melanaphis sacchari	03/10/2008	Saccharum		Kenya	East Africa	apterous
SNIB00064_01	SNIB00064_01_101	Melanaphis sacchari	03/10/2008	Saccharum		Kenya	East Africa	apterous
SNIB00064_01	SNIB00064_01_102	Melanaphis sacchari	03/10/2008	Saccharum		Kenya	East Africa	apterous
SNIB00064_01	SNIB00064_01_103	Melanaphis sacchari	03/10/2008	Saccharum		Kenya	East Africa	apterous
SNIB00064_01	SNIB00064_01_104	Melanaphis sacchari	03/10/2008	Saccharum		Kenya	East Africa	apterous
SNIB00064_01	SNIB00064_01_105	Melanaphis sacchari	03/10/2008	Saccharum		Kenya	East Africa	apterous
SNIB00064_01	SNIB00064_01_106	Melanaphis sacchari	03/10/2008	Saccharum		Kenya	East Africa	apterous
SNIB00064_01	SNIB00064_01_107	Melanaphis sacchari	03/10/2008	Saccharum		Kenya	East Africa	apterous
SNIB00064_01	SNIB00064_01_108	Melanaphis sacchari	03/10/2008	Saccharum		Kenya	East Africa	apterous
SNIB00064_01	SNIB00064_01_109	Melanaphis sacchari	03/10/2008	Saccharum		Kenya	East Africa	apterous
SNIB00064_01	SNIB00064_01_110	Melanaphis sacchari	03/10/2008	Saccharum		Kenya	East Africa	apterous
SNIB00064_01	SNIB00064_01_111	Melanaphis sacchari	03/10/2008	Saccharum		Kenya	East Africa	apterous
SNIB00064_01	SNIB00064_01_112	Melanaphis sorghi	03/10/2008	Saccharum		Kenya	East Africa	apterous
SNIB00064_01	SNIB00064_01_113	Melanaphis sacchari	03/10/2008	Saccharum		Kenya	East Africa	apterous
SNIB00064_01	SNIB00064_01_114	Melanaphis sacchari	03/10/2008	Saccharum		Kenya	East Africa	apterous
SNIB00064_01	SNIB00064_01_115	Melanaphis sacchari	03/10/2008	Saccharum		Kenya	East Africa	apterous
SNIB00064_01	SNIB00064_01_116	Melanaphis sacchari	03/10/2008	Saccharum		Kenya	East Africa	apterous
SNIB00064_01	SNIB00064_0101	Melanaphis sacchari	03/10/2008	Saccharum		Kenya	East Africa	apterous	KJ083127
SNIB00064_01	SNIB00064_0102	Melanaphis sacchari	03/10/2008	Saccharum		Kenya	East Africa	apterous	KJ083128
SNIB00064_01	SNIB00064_0103	Melanaphis sorghi	03/10/2008	Saccharum		Kenya	East Africa	apterous	KJ083129			MT847412
SNIB00064_01	SNIB00064_0104	Melanaphis sacchari	03/10/2008	Saccharum		Kenya	East Africa	apterous
SNIB00064_01	SNIB00064_0105	Melanaphis sacchari	03/10/2008	Saccharum		Kenya	East Africa	apterous
SNIB00064_01	SNIB00064_0106	Melanaphis sacchari	03/10/2008	Saccharum		Kenya	East Africa	apterous
SNIB00064_01	SNIB00064_0107	Melanaphis sacchari	03/10/2008	Saccharum		Kenya	East Africa	apterous
SNIB00064_01	SNIB00064_0108	Melanaphis sacchari	03/10/2008	Saccharum		Kenya	East Africa	apterous
SNIB00064_01	SNIB00064_0109	Melanaphis sacchari	03/10/2008	Saccharum		Kenya	East Africa	apterous
SNIB00065_01	SNIB00065_01_100	Melanaphis sacchari	03/10/2008	Saccharum		Kenya	East Africa	apterous
SNIB00065_01	SNIB00065_01_101	Melanaphis sacchari	03/10/2008	Saccharum		Kenya	East Africa	apterous
SNIB00065_01	SNIB00065_01_102	Melanaphis sacchari	03/10/2008	Saccharum		Kenya	East Africa	apterous
SNIB00065_01	SNIB00065_01_103	Melanaphis sacchari	03/10/2008	Saccharum		Kenya	East Africa	apterous
SNIB00065_01	SNIB00065_01_104	Melanaphis sacchari	03/10/2008	Saccharum		Kenya	East Africa	apterous
SNIB00065_01	SNIB00065_01_105	Melanaphis sacchari	03/10/2008	Saccharum		Kenya	East Africa	apterous
SNIB00065_01	SNIB00065_01_106	Melanaphis sacchari	03/10/2008	Saccharum		Kenya	East Africa	apterous
SNIB00065_01	SNIB00065_01_107	Melanaphis sacchari	03/10/2008	Saccharum		Kenya	East Africa	apterous
SNIB00065_01	SNIB00065_01_108	Melanaphis sacchari	03/10/2008	Saccharum		Kenya	East Africa	apterous
SNIB00065_01	SNIB00065_01_109	Melanaphis sacchari	03/10/2008	Saccharum		Kenya	East Africa	apterous
SNIB00065_01	SNIB00065_01_110	Melanaphis sacchari	03/10/2008	Saccharum		Kenya	East Africa	apterous
SNIB00065_01	SNIB00065_01_111	Melanaphis sacchari	03/10/2008	Saccharum		Kenya	East Africa	apterous
SNIB00065_01	SNIB00065_01_112	Melanaphis sacchari	03/10/2008	Saccharum		Kenya	East Africa	apterous
SNIB00065_01	SNIB00065_01_113	Melanaphis sacchari	03/10/2008	Saccharum		Kenya	East Africa	apterous
SNIB00065_01	SNIB00065_01_114	Melanaphis sacchari	03/10/2008	Saccharum		Kenya	East Africa	apterous
SNIB00065_01	SNIB00065_01_115	Melanaphis sacchari	03/10/2008	Saccharum		Kenya	East Africa	apterous
SNIB00065_01	SNIB00065_01_116	Melanaphis sacchari	03/10/2008	Saccharum		Kenya	East Africa	apterous
SNIB00065_01	SNIB00065_01_117	Melanaphis sacchari	03/10/2008	Saccharum		Kenya	East Africa	apterous
SNIB00065_01	SNIB00065_01_118	Melanaphis sacchari	03/10/2008	Saccharum		Kenya	East Africa	apterous
SNIB00066_01	SNIB00066_01_100	Melanaphis sacchari	03/10/2008	Saccharum		Kenya	East Africa	apterous
SNIB00066_01	SNIB00066_01_101	Melanaphis sacchari	03/10/2008	Saccharum		Kenya	East Africa	apterous
SNIB00066_01	SNIB00066_01_102	Melanaphis sacchari	03/10/2008	Saccharum		Kenya	East Africa	apterous
SNIB00066_01	SNIB00066_01_103	Melanaphis sacchari	03/10/2008	Saccharum		Kenya	East Africa	apterous
SNIB00066_01	SNIB00066_01_104	Melanaphis sacchari	03/10/2008	Saccharum		Kenya	East Africa	apterous
SNIB00066_01	SNIB00066_01_105	Melanaphis sacchari	03/10/2008	Saccharum		Kenya	East Africa	apterous
SNIB00066_01	SNIB00066_01_106	Melanaphis sacchari	03/10/2008	Saccharum		Kenya	East Africa	apterous
SNIB00066_01	SNIB00066_01_107	Melanaphis sacchari	03/10/2008	Saccharum		Kenya	East Africa	apterous
SNIB00066_01	SNIB00066_01_108	Melanaphis sacchari	03/10/2008	Saccharum		Kenya	East Africa	apterous
SNIB00066_01	SNIB00066_01_109	Melanaphis sacchari	03/10/2008	Saccharum		Kenya	East Africa	apterous
SNIB00066_01	SNIB00066_01_110	Melanaphis sacchari	03/10/2008	Saccharum		Kenya	East Africa	apterous
SNIB00066_01	SNIB00066_01_111	Melanaphis sacchari	03/10/2008	Saccharum		Kenya	East Africa	apterous
SNIB00066_01	SNIB00066_01_112	Melanaphis sacchari	03/10/2008	Saccharum		Kenya	East Africa	apterous
SNIB00066_01	SNIB00066_01_113	Melanaphis sacchari	03/10/2008	Saccharum		Kenya	East Africa	apterous
SNIB00066_01	SNIB00066_01_114	Melanaphis sacchari	03/10/2008	Saccharum		Kenya	East Africa	apterous
SNIB00066_01	SNIB00066_01_115	Melanaphis sacchari	03/10/2008	Saccharum		Kenya	East Africa	apterous
SNIB00066_01	SNIB00066_01_116	Melanaphis sacchari	03/10/2008	Saccharum		Kenya	East Africa	apterous
SNIB00066_01	SNIB00066_01_117	Melanaphis sacchari	03/10/2008	Saccharum		Kenya	East Africa	apterous
SNIB00066_01	SNIB00066_01_118	Melanaphis sacchari	03/10/2008	Saccharum		Kenya	East Africa	apterous
[truncated: 421 more rows]
